# Supplementary material for: 5,8-Dibromo-2,11-dithia­[3,3](2,6)pyridino­paracyclo­phane
Source: Acta Crystallogr Sect E Struct Rep Online. 2010 Jul 24;66(Pt 8):o2125. doi: 10.1107/S1600536810028850 (PMC3007406; doi:10.1107/S1600536810028850)
Supplement: Supplementary file 2 [file e-66-o2125-Isup2.hkl]

# 
# h,k,l, Fc-squared, Fo-squared, sigma(Fo-squared) and status flag 
# 
data_I
_shelx_title ' 100604am in P2(1)/n' 
_shelx_refln_list_code          4 
_shelx_F_calc_maximum      237.07 
_exptl_crystal_F_000       848.00 
_reflns_d_resolution_high  0.7489 
 
loop_ 
 _symmetry_equiv_pos_as_xyz 
 'x, y, z' 
 '-x+1/2, y+1/2, -z+1/2' 
 '-x, -y, -z' 
 'x-1/2, -y-1/2, z-1/2' 
 
_cell_length_a     8.9275 
_cell_length_b    18.8788 
_cell_length_c     9.3213 
_cell_angle_alpha  90.000 
_cell_angle_beta  103.878 
_cell_angle_gamma  90.000 
 
_shelx_F_squared_multiplier     1.000 
 
loop_ 
 _refln_index_h 
 _refln_index_k 
 _refln_index_l 
 _refln_F_squared_calc 
 _refln_F_squared_meas 
 _refln_F_squared_sigma 
 _refln_observed_status 
   2   0   0    11882.53    11816.54    223.55 o 
   4   0   0     2498.40     2314.66     50.40 o 
   6   0   0      155.97      178.96     12.83 o 
   8   0   0     4070.41     3924.23     88.55 o 
  10   0   0      240.20      223.34     21.53 o 
   1   1   0     5095.10     5262.79     70.78 o 
   2   1   0      266.70      261.72     13.14 o 
   3   1   0       68.64       73.12      4.59 o 
   4   1   0     1454.16     1371.42     28.69 o 
   5   1   0     1888.01     1803.14     30.28 o 
   6   1   0     1420.57     1407.47     26.41 o 
   7   1   0     1156.38     1123.51     31.83 o 
   8   1   0      428.95      433.01     19.70 o 
   9   1   0        0.27       -1.46      9.50 o 
  10   1   0       50.57       59.49     13.77 o 
  11   1   0        0.50       -0.17     28.65 o 
   0   2   0     1401.38     1615.72     32.03 o 
   1   2   0    10345.58    10429.53    139.21 o 
   2   2   0     2081.28     2126.18     31.14 o 
   3   2   0    30059.13    29081.68    386.22 o 
   4   2   0    11910.12    12743.62    173.01 o 
   5   2   0     5332.70     5200.98     75.06 o 
   6   2   0     2586.74     2535.75     41.44 o 
   7   2   0      109.93       84.73      8.63 o 
   8   2   0      179.89      190.46     12.14 o 
   9   2   0       17.94       31.33     12.10 o 
  10   2   0       60.06       77.65     12.72 o 
  11   2   0       54.18       20.11     17.47 o 
   1   3   0     9729.91     9285.10    124.46 o 
   2   3   0    14751.73    14576.80    231.53 o 
   3   3   0     9251.07     9566.67    130.09 o 
   4   3   0      638.87      573.53     14.14 o 
   5   3   0       12.57       28.91      9.52 o 
   6   3   0     1508.37     1456.85     27.33 o 
   7   3   0      126.48      112.83      9.21 o 
   8   3   0        0.54        2.42      8.22 o 
   9   3   0     1649.31     1698.72     51.17 o 
  10   3   0      329.33      312.40     16.75 o 
  11   3   0       88.17       82.00     20.07 o 
   0   4   0       24.12       26.15      4.40 o 
   1   4   0     5620.07     5779.02     78.86 o 
   2   4   0     3280.54     3423.28     48.63 o 
   3   4   0      917.05      972.34     17.31 o 
   4   4   0    14960.98    15618.74    211.04 o 
   5   4   0      100.07       72.56      6.49 o 
   6   4   0     1258.33     1181.95     23.96 o 
   7   4   0      495.35      491.79     16.44 o 
   8   4   0        3.99       10.46      8.55 o 
   9   4   0      649.72      641.12     20.96 o 
  10   4   0        5.15       -4.10     12.61 o 
  11   4   0       60.68       80.13     19.68 o 
   1   5   0     4319.88     4622.03     75.13 o 
   2   5   0     5287.38     5685.56     89.75 o 
   3   5   0     1601.82     1717.82     27.53 o 
   4   5   0     1088.26     1086.57     20.35 o 
   5   5   0      929.37      840.05     18.27 o 
   6   5   0     2679.93     2728.78     44.65 o 
   7   5   0      540.25      477.69     16.52 o 
   8   5   0      903.16      915.73     23.37 o 
   9   5   0       51.37       27.22     11.98 o 
  10   5   0        3.34       14.05     15.62 o 
  11   5   0       40.13       30.24     18.88 o 
   0   6   0     3692.86     3992.60     80.04 o 
   1   6   0    42749.06    35125.08    585.54 o 
   2   6   0     2411.22     2325.97     35.07 o 
   3   6   0     1709.82     1783.23     30.62 o 
   4   6   0      480.56      468.65     17.89 o 
   5   6   0     2834.17     2941.38     46.48 o 
   6   6   0      317.98      301.27     22.14 o 
   7   6   0     1085.80     1056.60     24.22 o 
   8   6   0      298.06      296.76     14.73 o 
   9   6   0     1160.08     1062.62     27.27 o 
  10   6   0      214.31      196.31     21.42 o 
  11   6   0       22.20       39.61     19.86 o 
   1   7   0     1768.06     1727.79     28.21 o 
   2   7   0       76.12       62.24      4.53 o 
   3   7   0     2336.33     2183.52     34.58 o 
   4   7   0      293.11      346.18     13.97 o 
   5   7   0     1590.79     1538.97     28.13 o 
   6   7   0     1665.33     1663.96     31.05 o 
   7   7   0      213.80      184.79     11.67 o 
   8   7   0       92.43      108.23     11.01 o 
   9   7   0      516.30      506.55     19.66 o 
  10   7   0        3.14       14.85     16.43 o 
  11   7   0       60.25       81.58     21.62 o 
   0   8   0        2.83        5.26      4.73 o 
   1   8   0      184.11      206.30      7.24 o 
   2   8   0     1522.39     1459.22     24.69 o 
   3   8   0     1997.22     1895.75     31.23 o 
   4   8   0     4701.57     4695.27     69.21 o 
   5   8   0     4029.09     4157.82     62.96 o 
   6   8   0       73.38       81.29      8.72 o 
   7   8   0      285.91      276.57     16.94 o 
   8   8   0      317.99      329.49     15.57 o 
   9   8   0       29.17       14.52     20.87 o 
  10   8   0       73.80       52.43     20.35 o 
   1   9   0     8071.32     8192.30    113.54 o 
   2   9   0     6651.90     6611.95     93.11 o 
   3   9   0     7746.77     7985.36    111.90 o 
   4   9   0      130.25      132.52      9.26 o 
   5   9   0      699.13      659.54     22.85 o 
   6   9   0       72.19       71.55      8.92 o 
   7   9   0      987.26     1016.89     27.95 o 
   8   9   0      702.00      733.40     22.55 o 
   9   9   0      101.87      131.81     19.25 o 
  10   9   0      239.83      307.91     34.81 o 
   0  10   0    11620.92    12065.77    233.37 o 
   1  10   0      107.04      115.79      6.61 o 
   2  10   0     1683.33     1505.54     26.38 o 
   3  10   0     1059.93      989.26     25.86 o 
   4  10   0      507.29      517.70     18.99 o 
   5  10   0      512.78      493.93     15.27 o 
   6  10   0      228.53      202.67     11.85 o 
   7  10   0      286.22      257.22     13.75 o 
   8  10   0      228.43      223.62     15.84 o 
   9  10   0       13.42       27.90     22.93 o 
  10  10   0        1.62        9.59     18.48 o 
   1  11   0     4701.02     4805.44     70.29 o 
   2  11   0     6411.84     6329.17     90.62 o 
   3  11   0     1913.83     1837.44     31.97 o 
   4  11   0      104.96      102.95      8.29 o 
   5  11   0     2741.59     2611.47     44.15 o 
   6  11   0     1032.71      985.03     23.62 o 
   7  11   0     1911.65     2044.85     44.94 o 
   8  11   0       15.12       38.10     16.18 o 
   9  11   0       76.71      102.47     20.15 o 
  10  11   0       44.61       51.17     20.90 o 
   0  12   0    10063.95    10460.70    205.57 o 
   1  12   0     3301.40     3358.35     51.88 o 
   2  12   0      355.58      369.48     12.27 o 
   3  12   0     1618.35     1465.04     27.43 o 
   4  12   0     1952.10     1866.43     33.68 o 
   5  12   0      535.70      496.28     18.03 o 
   6  12   0       32.59       27.01      8.93 o 
   7  12   0       10.30       23.44      9.49 o 
   8  12   0      578.85      513.64     58.27 o 
   9  12   0       14.16       -1.60     30.22 o 
  10  12   0        0.92      -11.88     19.22 o 
   1  13   0      437.03      422.64     15.06 o 
   2  13   0     2384.72     2246.62     38.10 o 
   3  13   0     4240.18     4258.25     65.13 o 
   4  13   0      541.33      507.46     15.87 o 
   5  13   0       20.35       20.72      8.28 o 
   6  13   0       83.81       82.12     10.40 o 
   7  13   0      121.24      133.10     12.99 o 
   8  13   0       32.57       32.75     16.47 o 
   9  13   0        6.59       46.77     19.03 o 
   0  14   0     2562.03     2652.94     61.97 o 
   1  14   0      315.16      265.81     11.24 o 
   2  14   0      500.83      456.49     17.16 o 
   3  14   0     2708.89     2518.56     64.23 o 
   4  14   0     1358.14     1326.11     27.73 o 
   5  14   0      164.27      176.91     11.69 o 
   6  14   0       12.13       11.73      9.40 o 
   7  14   0      230.57      220.39     30.85 o 
   8  14   0       70.74       87.67     19.35 o 
   9  14   0       56.00      102.97     22.67 o 
   1  15   0     1819.49     1762.92     32.77 o 
   2  15   0     2671.12     2595.73     44.03 o 
   3  15   0     1649.04     1603.89     31.29 o 
   4  15   0        0.20        2.97      8.95 o 
   5  15   0       15.99       27.95      9.10 o 
   6  15   0     1216.76     1286.09     29.95 o 
   7  15   0      147.20      140.11     20.73 o 
   8  15   0      151.99      198.10     22.99 o 
   9  15   0      195.69      231.28     26.44 o 
   0  16   0      821.65      903.49     68.74 o 
   1  16   0      970.63      918.20     21.96 o 
   2  16   0       91.23       98.29     13.84 o 
   3  16   0      532.47      523.56     19.45 o 
   4  16   0       63.89       72.17      9.76 o 
   5  16   0       27.72       34.30      9.67 o 
   6  16   0       10.02       25.01     10.30 o 
   7  16   0      279.80      252.53     27.33 o 
   8  16   0        4.71        4.69     18.55 o 
   1  17   0      452.67      440.21     18.46 o 
   2  17   0      948.94      953.99     23.46 o 
   3  17   0      391.13      390.15     15.74 o 
   4  17   0       22.11       12.97      9.22 o 
   5  17   0        3.16       -0.50      9.92 o 
   6  17   0     1477.29     1352.92     45.75 o 
   7  17   0       73.27       49.41     17.65 o 
   8  17   0      122.05      142.49     22.63 o 
   0  18   0      657.97      700.07     31.46 o 
   1  18   0      434.07      449.51     16.82 o 
   2  18   0      297.81      279.84     13.74 o 
   3  18   0      117.25      118.74     11.20 o 
   4  18   0      820.30      822.65     33.30 o 
   5  18   0      144.82      178.55     13.68 o 
   6  18   0      416.02      452.24     28.76 o 
   7  18   0      117.80      146.14     22.66 o 
   8  18   0        0.26      -13.32     18.22 o 
   1  19   0      253.01      294.15     29.81 o 
   2  19   0      401.92      371.47     15.71 o 
   3  19   0      444.71      467.06     18.19 o 
   4  19   0      393.61      421.47     17.78 o 
   5  19   0       59.13       71.96     13.54 o 
   6  19   0        2.06       14.33     17.70 o 
   7  19   0       16.95       12.00     19.29 o 
   0  20   0     1472.23     1504.26     78.67 o 
   1  20   0     1236.94     1301.06     36.14 o 
   2  20   0       26.23       38.85     10.10 o 
   3  20   0      310.57      309.63     22.26 o 
   4  20   0      673.44      717.50     23.48 o 
   5  20   0        6.93       11.69     16.17 o 
   6  20   0       80.17       71.84     20.44 o 
   1  21   0        3.81        0.86      9.97 o 
   2  21   0      763.27      724.01     22.71 o 
   3  21   0      124.04      137.28     13.47 o 
   4  21   0       95.41      110.98     17.66 o 
   5  21   0      238.35      219.49     26.48 o 
   6  21   0       15.52       22.73     26.15 o 
   0  22   0      561.54      561.35     29.03 o 
   1  22   0       33.25       53.65     11.43 o 
   2  22   0      179.51      210.81     15.22 o 
   3  22   0      428.33      447.65     19.36 o 
   4  22   0       10.76        5.80     18.15 o 
   5  22   0      471.00      515.56     45.01 o 
   1  23   0      135.51      125.43     13.90 o 
   2  23   0      173.55      211.79     16.07 o 
   3  23   0       16.58       33.83     12.53 o 
   4  23   0        1.38       17.95     18.86 o 
   0  24   0        4.49        9.96     17.46 o 
   1  24   0       35.39       37.81     15.53 o 
   2  24   0       65.30       66.23     13.59 o 
   3  24   0      193.37      205.40     18.93 o 
   1  25   0        0.19       -4.23     15.56 o 
 -11   0   1      303.98      354.77     37.45 o 
  -9   0   1      230.27      203.63     18.69 o 
  -7   0   1     2354.78     2191.08     53.97 o 
  -5   0   1     5969.09     6516.98    130.36 o 
  -3   0   1      882.39      865.17     35.06 o 
   1   0   1     1607.33     1912.50     53.76 o 
   3   0   1      479.66      500.30     11.39 o 
   5   0   1      493.20      522.28     22.88 o 
   7   0   1      829.91      750.85     27.09 o 
   9   0   1       81.73       71.69     15.38 o 
  11   0   1        5.26        5.22     28.54 o 
 -11   1   1       11.88        1.17     17.25 o 
 -10   1   1       16.15        6.27     12.09 o 
  -9   1   1       32.04       62.01     14.26 o 
  -8   1   1      275.18      264.68     15.07 o 
  -7   1   1     1542.93     1533.51     29.36 o 
  -6   1   1     3351.83     3133.57     49.00 o 
  -5   1   1      409.08      446.65     25.00 o 
  -4   1   1     3987.67     4135.16     59.50 o 
  -3   1   1      389.24      454.47     14.76 o 
  -2   1   1    22390.94    21725.10    260.89 o 
  -1   1   1     6108.77     6395.60    101.93 o 
   0   1   1      394.88      429.25      8.38 o 
   1   1   1     6872.44     7281.26     89.60 o 
   2   1   1     5379.91     5979.48     57.93 o 
   3   1   1     5257.02     5386.06     67.20 o 
   4   1   1     4913.19     5044.91     71.66 o 
   5   1   1     3085.90     2965.78     45.54 o 
   6   1   1     4745.34     4775.68     70.78 o 
   7   1   1        7.81        5.73      6.79 o 
   8   1   1     3696.49     3571.80     57.97 o 
   9   1   1       17.34       32.93     15.28 o 
  10   1   1        2.24       -6.44     17.74 o 
  11   1   1      125.99      124.64     23.60 o 
 -11   2   1       59.43       45.52     35.14 o 
 -10   2   1       81.28       81.28     14.60 o 
  -9   2   1      158.43      184.74     13.18 o 
  -8   2   1      430.07      431.83     18.33 o 
  -7   2   1     2122.11     2085.47     36.69 o 
  -6   2   1     1163.39     1160.29     22.94 o 
  -5   2   1     2368.95     2405.77     38.10 o 
  -4   2   1    10801.75    10749.29    146.62 o 
  -3   2   1     2183.88     2133.66     28.51 o 
  -2   2   1    29740.93    28230.80    361.09 o 
  -1   2   1     4693.50     5069.21     69.60 o 
   0   2   1      140.81      170.46      4.16 o 
   1   2   1     1343.16     1464.54     21.77 o 
   2   2   1     4941.53     5380.08     55.84 o 
   3   2   1      976.30     1011.78     15.21 o 
   4   2   1     4516.54     4523.92     64.89 o 
   5   2   1     1419.98     1386.29     24.95 o 
   6   2   1     1048.80     1040.85     21.78 o 
   7   2   1      775.31      702.89     25.36 o 
   8   2   1        0.25        8.63      8.42 o 
   9   2   1      330.61      329.66     18.39 o 
  10   2   1       23.59       46.77     18.20 o 
  11   2   1        1.41       17.50     20.78 o 
 -11   3   1       77.31       75.72     20.08 o 
 -10   3   1      929.03     1007.35     31.87 o 
  -9   3   1     1486.15     1414.86     31.16 o 
  -8   3   1      101.14      115.78     10.38 o 
  -7   3   1       19.77       14.63      7.13 o 
  -6   3   1      850.97      830.73     18.85 o 
  -5   3   1     1462.49     1549.94     30.17 o 
  -4   3   1     1927.57     2015.49     41.82 o 
  -3   3   1       43.94       30.33      2.49 o 
  -2   3   1       98.98       76.61      2.89 o 
  -1   3   1     7050.39     7301.13     89.05 o 
   0   3   1     2474.04     2676.80     33.78 o 
   1   3   1     3700.27     3935.46     48.90 o 
   2   3   1    17780.40    17698.34    210.53 o 
   3   3   1     2710.28     2682.51     35.39 o 
   4   3   1     1205.35     1076.68     19.86 o 
   5   3   1     1122.47     1220.71     23.03 o 
   6   3   1      141.05      154.13      8.94 o 
   7   3   1       11.94       18.84      7.58 o 
   8   3   1       48.49       48.78      9.54 o 
   9   3   1       60.07       88.59     14.30 o 
  10   3   1       53.47       84.60     16.96 o 
  11   3   1      189.04      169.20     25.24 o 
 -11   4   1      193.40      166.33     18.51 o 
 -10   4   1      118.11      141.62     16.21 o 
  -9   4   1        7.74       19.70     11.91 o 
  -8   4   1      135.36      137.21     10.81 o 
  -7   4   1      164.81      162.24     11.83 o 
  -6   4   1     2678.93     2672.39     43.41 o 
  -5   4   1     1687.64     1733.82     29.53 o 
  -4   4   1     1766.20     1999.73     31.85 o 
  -3   4   1     7712.18     7672.28    117.72 o 
  -2   4   1    17092.71    17696.90    213.14 o 
  -1   4   1    29934.12    26730.87    351.13 o 
   0   4   1     7803.72     7940.68     96.74 o 
   1   4   1    14106.56    13844.89    187.36 o 
   2   4   1    19465.30    18810.87    251.17 o 
   3   4   1     2791.33     2976.48     43.86 o 
   4   4   1       46.60       91.49     16.06 o 
   5   4   1     1459.93     1448.46     26.30 o 
   6   4   1     4080.31     3995.90     61.14 o 
   7   4   1      169.40      171.93     10.78 o 
   8   4   1      569.15      570.78     18.96 o 
   9   4   1      237.21      232.16     18.79 o 
  10   4   1      145.52      154.05     16.69 o 
  11   4   1        5.92       -4.54     20.34 o 
 -11   5   1        1.39      -14.08     14.08 o 
 -10   5   1        1.87       11.28     13.09 o 
  -9   5   1        2.57       -9.52     11.86 o 
  -8   5   1      144.62      150.48     14.08 o 
  -7   5   1     2239.48     2278.99     43.67 o 
  -6   5   1       50.94       53.40      7.21 o 
  -5   5   1     6696.76     6939.95     98.46 o 
  -4   5   1      254.85      307.29      9.57 o 
  -3   5   1      236.96      246.88      8.10 o 
  -2   5   1      170.75      208.77     23.65 o 
  -1   5   1    25512.29    23491.06    312.16 o 
   0   5   1      584.90      634.60     11.47 o 
   1   5   1     1560.00     1584.67     23.44 o 
   2   5   1      213.86      221.40      6.80 o 
   3   5   1     2316.48     2457.43     37.49 o 
   4   5   1     5518.01     5668.87     72.25 o 
   5   5   1     1558.81     1529.13     27.59 o 
   6   5   1       26.42       21.16      6.47 o 
   7   5   1     7305.04     7299.64    106.27 o 
   8   5   1       84.64       72.05     11.90 o 
   9   5   1      111.68      123.35     14.86 o 
  10   5   1       38.50       51.87     14.71 o 
  11   5   1        8.12      -18.64     30.14 o 
 -11   6   1        1.31       24.72     19.01 o 
 -10   6   1       10.52       22.49     13.68 o 
  -9   6   1       63.66       76.78     15.31 o 
  -8   6   1     1797.58     1729.56     34.46 o 
  -7   6   1      137.16      138.54     10.29 o 
  -6   6   1     3087.28     3022.26     48.45 o 
  -5   6   1     1236.55     1214.05     23.46 o 
  -4   6   1      104.06      129.02      8.16 o 
  -3   6   1     4693.47     4795.90     68.46 o 
  -2   6   1     4316.21     4496.25     63.56 o 
  -1   6   1      847.12      823.08     17.46 o 
   0   6   1    16954.07    16782.81    224.48 o 
   1   6   1      260.39      283.15      6.27 o 
   2   6   1    13269.31    13328.90    179.71 o 
   3   6   1      951.31      992.80     18.47 o 
   4   6   1        6.89        9.57      5.87 o 
   5   6   1     5105.86     5411.37     79.17 o 
   6   6   1      414.12      374.97     25.90 o 
   7   6   1       17.72       38.43     11.17 o 
   8   6   1      565.35      494.81     22.05 o 
   9   6   1      190.77      200.94     16.43 o 
  10   6   1       15.01       11.71     13.93 o 
 -11   7   1       37.10       47.29     27.72 o 
 -10   7   1      151.43      194.27     18.01 o 
  -9   7   1      197.00      208.92     16.96 o 
  -8   7   1     1644.95     1693.80     80.24 o 
  -7   7   1      120.22      120.29     12.07 o 
  -6   7   1      746.70      773.24     21.51 o 
  -5   7   1     3149.44     3308.02     58.45 o 
  -4   7   1      929.07      949.54     19.11 o 
  -3   7   1      112.74      141.56      6.53 o 
  -2   7   1       92.62      126.32      9.85 o 
  -1   7   1    11144.69    11332.93    153.56 o 
   0   7   1     4084.31     4483.08     63.50 o 
   1   7   1       56.27       37.66      2.87 o 
   2   7   1     1028.24     1013.85     18.44 o 
   3   7   1     7065.79     7470.24    104.27 o 
   4   7   1    10708.52    10847.29    149.76 o 
   5   7   1       40.34       50.65      6.87 o 
   6   7   1     1723.96     1740.23     32.60 o 
   7   7   1     2850.38     2826.01     49.56 o 
   8   7   1       47.98       64.40     15.28 o 
   9   7   1      155.62      184.53     26.55 o 
  10   7   1       35.10       42.57     15.22 o 
 -11   8   1      257.90      224.93     28.54 o 
 -10   8   1      307.36      303.45     25.69 o 
  -9   8   1      443.97      519.51     28.40 o 
  -8   8   1       20.69       24.89     11.56 o 
  -7   8   1      165.23      178.60     11.48 o 
  -6   8   1       17.05       44.50     17.44 o 
  -5   8   1     5264.25     5465.64     80.37 o 
  -4   8   1     2550.76     2632.29     48.12 o 
  -3   8   1    11645.03    11611.42    158.96 o 
  -2   8   1    18530.28    17989.36    241.96 o 
  -1   8   1      505.38      549.51     12.20 o 
   0   8   1     1479.19     1448.45     24.10 o 
   1   8   1        1.69       -0.89      3.23 o 
   2   8   1        0.77        6.46      6.29 o 
   3   8   1     5834.23     6153.48     99.37 o 
   4   8   1     3288.14     3519.57     53.77 o 
   5   8   1     6623.36     6746.22     97.33 o 
   6   8   1     1424.79     1405.32     28.38 o 
   7   8   1      238.34      225.07     13.49 o 
   8   8   1       37.93       37.09     12.26 o 
   9   8   1        9.08        0.10     12.49 o 
  10   8   1      233.61      242.00     24.15 o 
 -11   9   1      175.90      252.48     42.62 o 
 -10   9   1      181.52      206.94     29.75 o 
  -9   9   1      189.23      210.55     26.66 o 
  -8   9   1      369.34      350.71     34.35 o 
  -7   9   1       11.23       25.83      8.91 o 
  -6   9   1      384.90      378.23     14.94 o 
  -5   9   1        6.44       -2.18      7.26 o 
  -4   9   1     1352.33     1371.11     25.64 o 
  -3   9   1     2132.59     1926.29     32.06 o 
  -2   9   1      402.21      359.09     10.46 o 
  -1   9   1     1081.57     1057.74     19.51 o 
   0   9   1     1945.17     1886.43     30.43 o 
   1   9   1      997.74      826.19     16.40 o 
   2   9   1      381.86      371.68     12.07 o 
   3   9   1     5011.21     5053.98     73.57 o 
   4   9   1      694.94      686.79     18.48 o 
   5   9   1       44.20       45.85      7.35 o 
   6   9   1       34.19       44.58      8.67 o 
   7   9   1      637.87      614.82     22.97 o 
   8   9   1       55.75       70.72     12.76 o 
   9   9   1       99.66      112.15     15.71 o 
  10   9   1        4.55       14.08     17.47 o 
 -10  10   1       39.71       24.69     46.44 o 
  -9  10   1       84.57      109.43     16.17 o 
  -8  10   1       72.66       75.58     13.56 o 
  -7  10   1     1889.60     1967.69     44.47 o 
  -6  10   1      412.08      433.43     18.72 o 
  -5  10   1     1410.15     1314.27     30.04 o 
  -4  10   1      980.34      987.72     20.85 o 
  -3  10   1      960.36      915.19     18.99 o 
  -2  10   1     2154.18     2146.26     34.87 o 
  -1  10   1     2757.46     2836.29     43.68 o 
   0  10   1     5921.39     6410.68     90.78 o 
   1  10   1    23374.61    21701.39    332.27 o 
   2  10   1     3573.61     3694.76     65.23 o 
   3  10   1     6106.30     6164.91     88.65 o 
   4  10   1      605.68      582.92     15.87 o 
   5  10   1     1798.37     1725.71     99.05 o 
   6  10   1       43.03       65.15      9.18 o 
   7  10   1      135.11      158.23     20.52 o 
   8  10   1        5.43       18.01     15.39 o 
   9  10   1     1018.24      993.62     32.22 o 
  10  10   1        3.28       -5.06     22.05 o 
 -10  11   1       33.53       11.06     19.71 o 
  -9  11   1       50.55       46.92     14.99 o 
  -8  11   1        1.24       -6.12     10.87 o 
  -7  11   1      283.55      274.64     16.59 o 
  -6  11   1     1349.60     1361.70     28.63 o 
  -5  11   1      216.15      208.03     10.87 o 
  -4  11   1     3221.35     2931.55     68.56 o 
  -3  11   1       26.94       35.98      6.12 o 
  -2  11   1     1106.87     1157.28     22.33 o 
  -1  11   1       28.42       31.11      6.99 o 
   0  11   1      387.49      347.97     10.98 o 
   1  11   1      255.89      230.29      9.18 o 
   2  11   1        7.75       10.76      5.19 o 
   3  11   1      260.46      264.52     11.07 o 
   4  11   1        1.11        7.92      6.27 o 
   5  11   1      441.32      418.08     14.97 o 
   6  11   1     1590.33     1550.16     40.96 o 
   7  11   1      251.43      257.35     16.61 o 
   8  11   1      636.43      723.81     31.51 o 
   9  11   1       90.08      112.09     20.49 o 
  10  11   1       95.51      117.28     42.51 o 
 -10  12   1       18.10      -13.35     18.38 o 
  -9  12   1      115.59      114.58     16.79 o 
  -8  12   1      107.98      107.13     14.92 o 
  -7  12   1      720.41      696.22     25.48 o 
  -6  12   1      884.50      795.01     26.54 o 
  -5  12   1      308.70      347.06     15.49 o 
  -4  12   1     4939.98     5094.95     76.25 o 
  -3  12   1       48.04       35.30      7.66 o 
  -2  12   1     4804.48     4787.95     71.04 o 
  -1  12   1     4612.93     4769.98     70.44 o 
   0  12   1       21.81       18.38      6.71 o 
   1  12   1     6233.16     6100.33     88.02 o 
   2  12   1      266.87      283.99     10.80 o 
   3  12   1       62.54       59.63      7.28 o 
   4  12   1     2366.56     2206.84     67.40 o 
   5  12   1      279.75      311.26     15.76 o 
   6  12   1     3255.58     3271.48     64.46 o 
   7  12   1       25.74       27.46     12.16 o 
   8  12   1        1.43       -6.03     13.50 o 
   9  12   1       66.61       46.39     18.55 o 
 -10  13   1        6.41        1.39     20.37 o 
  -9  13   1      164.10      163.26     23.14 o 
  -8  13   1      347.40      380.18     25.60 o 
  -7  13   1     1014.11      974.49     31.14 o 
  -6  13   1        3.57        1.34      9.87 o 
  -5  13   1      376.88      335.35     13.79 o 
  -4  13   1      599.87      634.34     20.07 o 
  -3  13   1       18.25       23.10      6.83 o 
  -2  13   1      547.61      546.66     15.30 o 
  -1  13   1     1461.47     1452.03     27.35 o 
   0  13   1     1454.27     1470.75     27.38 o 
   1  13   1      266.54      280.37     11.02 o 
   2  13   1      183.57      172.29      9.07 o 
   3  13   1     1993.34     1797.78     59.43 o 
   4  13   1      327.55      360.93     14.00 o 
   5  13   1     2703.99     2562.17     87.38 o 
   6  13   1        2.16        0.92     10.37 o 
   7  13   1       91.83      101.71     14.45 o 
   8  13   1       93.86      110.80     15.41 o 
   9  13   1       11.53       13.99     18.60 o 
  -9  14   1        0.57      -18.04     18.04 o 
  -8  14   1      490.71      565.02     25.72 o 
  -7  14   1      220.94      219.79     16.76 o 
  -6  14   1      117.52      111.90     14.07 o 
  -5  14   1     2039.92     1964.39     52.32 o 
  -4  14   1     3369.24     3280.21     53.59 o 
  -3  14   1     3547.21     3447.17     54.96 o 
  -2  14   1     1021.77     1048.64     22.81 o 
  -1  14   1     2598.13     2496.77     76.38 o 
   0  14   1     2534.09     2503.47     96.61 o 
   1  14   1       11.01       17.81      6.49 o 
   2  14   1      220.23      224.60     10.76 o 
   3  14   1     1326.14     1302.74     26.60 o 
   4  14   1      736.56      684.53     19.03 o 
   5  14   1     2695.17     2655.55     46.58 o 
   6  14   1      120.28      124.25     14.22 o 
   7  14   1       89.36       99.83     14.22 o 
   8  14   1      149.40      141.23     22.09 o 
   9  14   1       11.35       -0.04     19.19 o 
  -9  15   1       36.49       24.46     20.82 o 
  -8  15   1      151.18      165.79     18.02 o 
  -7  15   1        3.25        7.53     12.98 o 
  -6  15   1      119.07      135.97     14.51 o 
  -5  15   1      992.19      987.45     24.30 o 
  -4  15   1      405.02      426.52     16.07 o 
  -3  15   1       65.39       58.56      8.36 o 
  -2  15   1      131.48      117.06      9.19 o 
  -1  15   1     2355.20     2310.85     39.99 o 
   0  15   1      755.68      703.22     33.43 o 
   1  15   1      757.94      737.87     19.03 o 
   2  15   1       47.76       50.69      8.11 o 
   3  15   1      188.38      165.37     10.56 o 
   4  15   1       34.98       27.78      8.72 o 
   5  15   1        1.90       -1.20     10.86 o 
   6  15   1      342.64      284.69     29.19 o 
   7  15   1      339.52      361.50     20.68 o 
   8  15   1      583.58      622.39     40.70 o 
  -9  16   1       14.22        9.51     20.52 o 
  -8  16   1      153.38      134.42     22.36 o 
  -7  16   1        8.48       19.19     13.05 o 
  -6  16   1     1464.40     1339.65     36.11 o 
  -5  16   1       23.81       36.25     11.57 o 
  -4  16   1       49.02       53.92      9.53 o 
  -3  16   1       10.02       20.53      8.22 o 
  -2  16   1       23.50       28.01      8.12 o 
  -1  16   1      105.23      107.86      9.69 o 
   0  16   1     3826.07     3911.03     61.83 o 
   1  16   1      225.10      258.11     13.42 o 
   2  16   1     8524.89     8413.76    121.56 o 
   3  16   1       42.57       46.55      8.65 o 
   4  16   1        8.95       21.86      9.05 o 
   5  16   1       18.53       19.99     11.09 o 
   6  16   1      502.26      520.86     27.13 o 
   7  16   1      121.30      135.99     16.69 o 
   8  16   1       77.96       67.48     20.95 o 
  -8  17   1       36.88       30.13     19.79 o 
  -7  17   1      247.93      318.61     20.49 o 
  -6  17   1      106.58      130.31     14.98 o 
  -5  17   1      890.40      933.64     29.02 o 
  -4  17   1       95.67       94.87     10.54 o 
  -3  17   1        0.84       -2.12      8.13 o 
  -2  17   1      424.22      406.11     15.56 o 
  -1  17   1      661.38      703.85     19.93 o 
   0  17   1      104.72      111.72     10.39 o 
   1  17   1      204.21      227.72     14.21 o 
   2  17   1     1534.82     1447.17     31.64 o 
   3  17   1      221.94      228.52     12.42 o 
   4  17   1      273.75      318.21     15.96 o 
   5  17   1      250.65      211.31     16.48 o 
   6  17   1        1.00       -5.02     12.58 o 
   7  17   1       48.02       75.00     20.16 o 
   8  17   1        3.98       26.66     19.81 o 
  -8  18   1       52.98       57.72     25.93 o 
  -7  18   1        1.38        1.83     14.34 o 
  -6  18   1      160.35      165.58     21.25 o 
  -5  18   1       47.72       81.10     13.51 o 
  -4  18   1      959.22      947.52     25.02 o 
  -3  18   1     1719.70     1703.05     57.52 o 
  -2  18   1      139.31      113.34     10.87 o 
  -1  18   1      400.86      392.94     37.58 o 
   0  18   1      434.15      443.42     16.83 o 
   1  18   1        6.21        0.82      8.38 o 
   2  18   1       75.59       84.58     10.24 o 
   3  18   1        4.86       15.00      9.07 o 
   4  18   1     1445.71     1397.74     61.17 o 
   5  18   1     1739.00     1734.86     43.71 o 
   6  18   1       42.44       91.58     15.63 o 
   7  18   1       80.57       60.93     20.12 o 
  -7  19   1      456.02      473.67     31.13 o 
  -6  19   1       55.28       94.02     15.69 o 
  -5  19   1       30.56       37.07     12.98 o 
  -4  19   1       56.31       76.80     13.15 o 
  -3  19   1      344.22      370.43     16.26 o 
  -2  19   1      371.71      370.49     16.57 o 
  -1  19   1       27.21       10.22     11.34 o 
   0  19   1      915.60      934.02     24.31 o 
   1  19   1      178.03      175.28     12.60 o 
   2  19   1      586.15      562.52     19.08 o 
   3  19   1      346.81      324.61     19.41 o 
   4  19   1     1068.76     1054.01     32.73 o 
   5  19   1       92.44       95.41     15.36 o 
   6  19   1       33.87       28.57     14.74 o 
   7  19   1        0.45        6.28     21.78 o 
  -7  20   1      219.56      243.09     27.15 o 
  -6  20   1       26.90       15.52     14.64 o 
  -5  20   1       67.93       75.68     14.86 o 
  -4  20   1      528.41      559.68     24.20 o 
  -3  20   1       81.33       82.81     11.93 o 
  -2  20   1      111.20      114.58     12.20 o 
  -1  20   1      179.83      181.69     13.15 o 
   0  20   1      184.85      157.83     12.66 o 
   1  20   1     1301.43     1334.34     36.62 o 
   2  20   1       76.46       89.78     11.16 o 
   3  20   1        1.23       -8.71      9.80 o 
   4  20   1      454.39      484.75     30.97 o 
   5  20   1       49.88       56.35     14.82 o 
   6  20   1      319.84      270.02     25.32 o 
  -6  21   1      249.16      272.67     61.92 o 
  -5  21   1        1.02        7.44     13.92 o 
  -4  21   1      241.61      239.54     24.24 o 
  -3  21   1        0.22      -11.72     13.57 o 
  -2  21   1      265.74      284.36     21.03 o 
  -1  21   1      292.38      292.23     15.40 o 
   0  21   1      219.95      205.51     18.92 o 
   1  21   1      129.51      129.28     12.51 o 
   2  21   1      157.47      158.09     13.74 o 
   3  21   1      279.91      291.94     20.09 o 
   4  21   1      166.69      181.48     17.94 o 
   5  21   1       10.07       15.37     14.77 o 
   6  21   1      124.58      116.41     22.98 o 
  -5  22   1       64.80       49.61     16.32 o 
  -4  22   1       14.13       36.17     14.51 o 
  -3  22   1       89.28       73.26     15.00 o 
  -2  22   1       31.61       50.93     12.01 o 
  -1  22   1        3.95       -2.32     10.38 o 
   0  22   1       68.23       64.23     11.92 o 
   1  22   1      997.26     1060.37     28.24 o 
   2  22   1        7.80       -5.39     10.64 o 
   3  22   1      325.47      372.33     22.40 o 
   4  22   1        1.73       13.29     14.22 o 
   5  22   1       43.84       47.83     20.31 o 
  -4  23   1       20.84       18.10     14.82 o 
  -3  23   1      570.29      645.58     26.65 o 
  -2  23   1      231.01      268.41     19.12 o 
  -1  23   1      125.37      133.56     14.09 o 
   0  23   1      107.98      106.56     13.63 o 
   1  23   1       63.33       80.94     15.72 o 
   2  23   1       75.48       91.73     20.46 o 
   3  23   1      265.64      287.94     22.20 o 
   4  23   1        3.53       25.37     16.57 o 
  -3  24   1       50.92       75.48     16.32 o 
  -2  24   1      374.33      427.68     23.04 o 
  -1  24   1        1.10        5.65     11.93 o 
   0  24   1       87.72       99.21     17.16 o 
   1  24   1        1.09       -4.09     11.33 o 
   2  24   1       23.68       26.02     16.44 o 
   3  24   1       39.29       32.17     16.90 o 
  -1  25   1      310.41      323.70     48.50 o 
   0  25   1       17.71       13.52     22.99 o 
 -10   0   2      196.85      204.63     31.79 o 
  -8   0   2     2522.34     2510.73     61.56 o 
  -6   0   2     3903.31     3995.43     85.19 o 
  -4   0   2     1550.28     1530.85     35.50 o 
  -2   0   2     7327.09     8215.13    226.30 o 
   0   0   2     9992.15    10451.01    225.88 o 
   2   0   2    56204.41    52150.36   2044.74 o 
   4   0   2     4353.52     4399.57     73.16 o 
   6   0   2     1788.66     1702.98     42.83 o 
   8   0   2       52.33       75.89     22.99 o 
  10   0   2      289.64      293.50     39.71 o 
 -11   1   2      373.41      395.54     28.93 o 
 -10   1   2      205.71      225.80     23.02 o 
  -9   1   2      279.98      265.53     16.89 o 
  -8   1   2      691.18      695.79     19.66 o 
  -7   1   2     1671.32     1588.47     29.87 o 
  -6   1   2       13.67       28.36     11.43 o 
  -5   1   2     5799.65     5881.67     83.75 o 
  -4   1   2     1655.61     1648.79     36.53 o 
  -3   1   2    14392.43    14701.12    231.30 o 
  -2   1   2     1719.34     1815.59     27.41 o 
  -1   1   2     3898.87     4215.70     58.38 o 
   0   1   2      234.38      242.68      5.50 o 
   1   1   2    18485.38    18649.28    278.99 o 
   2   1   2     8357.12     9005.88    100.81 o 
   3   1   2      992.75     1054.65     12.59 o 
   4   1   2     9055.46     9639.48    108.96 o 
   5   1   2      357.09      343.31     10.90 o 
   6   1   2      808.95      800.40     18.36 o 
   7   1   2     1813.37     1751.38     32.56 o 
   8   1   2        2.39       15.20     15.45 o 
   9   1   2      556.92      566.64     31.32 o 
  10   1   2      479.89      436.85     53.40 o 
 -11   2   2       57.32       41.06     19.52 o 
 -10   2   2      177.12      142.17     36.38 o 
  -9   2   2      353.18      348.65     18.64 o 
  -8   2   2       26.73       14.68      8.25 o 
  -7   2   2      491.94      455.22     14.84 o 
  -6   2   2      547.93      508.13     14.10 o 
  -5   2   2     3465.12     3607.47     48.01 o 
  -4   2   2     5936.69     6262.92     78.72 o 
  -3   2   2    15437.37    15482.59    187.51 o 
  -2   2   2    41567.18    37502.77    499.40 o 
  -1   2   2    31111.84    28652.60    382.40 o 
   0   2   2    11059.93    11219.60    211.59 o 
   1   2   2     5883.61     6493.71     89.96 o 
   2   2   2     5338.91     5715.17     59.98 o 
   3   2   2      196.82      211.41      5.83 o 
   4   2   2      844.07      840.64     14.23 o 
   5   2   2      871.63      880.72     18.33 o 
   6   2   2     5346.78     5342.47     78.50 o 
   7   2   2     2589.39     2338.97     51.27 o 
   8   2   2       68.64       77.88     11.71 o 
   9   2   2        5.85        0.10     20.02 o 
  10   2   2      349.53      433.90     31.15 o 
 -11   3   2       27.65       31.58     22.25 o 
 -10   3   2      115.31      130.13     20.18 o 
  -9   3   2      551.06      630.55     24.50 o 
  -8   3   2       71.34       82.65     11.75 o 
  -7   3   2      339.95      361.90     13.64 o 
  -6   3   2      276.47      283.88     16.88 o 
  -5   3   2       40.77       38.62      4.10 o 
  -4   3   2     2005.30     2049.61     28.81 o 
  -3   3   2     7075.63     7895.16     97.44 o 
  -2   3   2    10077.00    11019.84    149.63 o 
  -1   3   2        8.09       12.46      2.98 o 
   0   3   2     5380.04     5512.72     67.85 o 
   1   3   2     1276.63     1401.09     22.04 o 
   2   3   2     1168.68     1205.66     14.63 o 
   3   3   2     2856.56     2995.74     31.10 o 
   4   3   2     8226.74     8505.14    123.47 o 
   5   3   2     7703.02     7753.83    109.01 o 
   6   3   2     2648.18     2580.98     42.32 o 
   7   3   2     1797.97     1748.96     38.75 o 
   8   3   2       34.31       45.08     11.48 o 
   9   3   2       12.98        3.15     16.91 o 
  10   3   2       60.41       81.91     22.04 o 
 -11   4   2      108.83      121.91     22.51 o 
 -10   4   2        3.65        9.16     20.33 o 
  -9   4   2        1.12       11.39     11.83 o 
  -8   4   2        4.71        0.45      9.64 o 
  -7   4   2     2007.50     1936.30     34.79 o 
  -6   4   2     1701.95     1676.53     29.82 o 
  -5   4   2     5816.44     5982.62     84.94 o 
  -4   4   2     6541.67     6425.91     80.95 o 
  -3   4   2     3655.76     3854.52     49.58 o 
  -2   4   2    17883.48    18135.20    218.79 o 
  -1   4   2     4015.93     4600.48     57.52 o 
   0   4   2     8148.61     8496.95    103.57 o 
   1   4   2    21521.03    21009.66    288.63 o 
   2   4   2       20.25       36.92      4.18 o 
   3   4   2     8711.27     9149.17     94.78 o 
   4   4   2     2836.38     2886.78     39.13 o 
   5   4   2     1910.59     1884.96     32.06 o 
   6   4   2     2760.32     2726.10     44.42 o 
   7   4   2      146.52      153.06     12.60 o 
   8   4   2      364.36      292.47     16.61 o 
   9   4   2      288.47      267.57     24.14 o 
  10   4   2      141.08      131.81     23.71 o 
 -11   5   2       33.16       15.82     19.28 o 
 -10   5   2       64.72       71.67     14.96 o 
  -9   5   2      168.02      180.84     16.00 o 
  -8   5   2      365.26      335.55     17.61 o 
  -7   5   2     1000.03      956.91     41.53 o 
  -6   5   2      795.40      755.91     22.41 o 
  -5   5   2      150.21      138.97      7.41 o 
  -4   5   2     1912.85     1655.97     24.36 o 
  -3   5   2      147.97      132.62      6.11 o 
  -2   5   2     1018.18      967.95     18.14 o 
  -1   5   2     3853.31     4312.44     54.53 o 
   0   5   2    25447.56    24549.38    294.29 o 
   1   5   2      583.31      649.63     22.05 o 
   2   5   2     5278.35     5289.14     55.86 o 
   3   5   2     2222.18     2517.54     31.01 o 
   4   5   2      725.15      757.83     18.55 o 
   5   5   2       31.00       32.10      6.09 o 
   6   5   2      196.72      185.33      9.97 o 
   7   5   2      124.63      110.48     11.76 o 
   8   5   2     1334.25     1321.14     34.51 o 
   9   5   2       30.17       15.33     12.88 o 
  10   5   2      446.13      447.47     31.41 o 
 -11   6   2        4.02       14.14     26.56 o 
 -10   6   2      257.04      281.05     20.49 o 
  -9   6   2       98.07       95.76     17.69 o 
  -8   6   2       97.78       85.56     16.29 o 
  -7   6   2      429.31      417.65     21.86 o 
  -6   6   2        8.83        6.31      5.85 o 
  -5   6   2      788.31      744.22     20.70 o 
  -4   6   2       12.85       17.66      3.65 o 
  -3   6   2     1642.24     1707.98     24.61 o 
  -2   6   2    13101.73    13413.23    163.36 o 
  -1   6   2     1155.44     1266.42     21.03 o 
   0   6   2     9464.14     9874.36    120.92 o 
   1   6   2    13366.22    13271.87    161.24 o 
   2   6   2     2223.39     2576.62     31.03 o 
   3   6   2    11546.89    11472.82    156.72 o 
   4   6   2       21.95       25.38      6.01 o 
   5   6   2        4.10        3.23      5.57 o 
   6   6   2      559.29      545.76     29.10 o 
   7   6   2      323.77      345.30     16.60 o 
   8   6   2      110.03       80.88     13.33 o 
   9   6   2      127.16      165.50     15.96 o 
  10   6   2       36.11       28.12     19.41 o 
 -11   7   2       56.05      117.13     39.54 o 
 -10   7   2        0.05        6.38     15.21 o 
  -9   7   2      586.28      664.62     26.75 o 
  -8   7   2      430.97      448.20     25.77 o 
  -7   7   2      105.92      117.13     12.23 o 
  -6   7   2       54.92       65.57      7.89 o 
  -5   7   2      195.73      188.31      8.73 o 
  -4   7   2     6002.73     6136.46     87.36 o 
  -3   7   2      538.29      533.10     11.18 o 
  -2   7   2      402.24      452.66      9.55 o 
  -1   7   2     6227.32     6752.36     95.21 o 
   0   7   2     7673.18     7847.81    107.96 o 
   1   7   2     2303.29     2560.15     38.44 o 
   2   7   2       50.12       63.61      4.49 o 
   3   7   2    10827.01    10520.70    144.60 o 
   4   7   2      656.78      623.04     14.97 o 
   5   7   2     1515.37     1431.99     42.19 o 
   6   7   2       60.52       68.73     10.25 o 
   7   7   2       62.71       66.11     11.52 o 
   8   7   2      176.43      179.49     15.49 o 
   9   7   2        9.68        3.08     12.52 o 
  10   7   2        5.33        3.26     19.03 o 
 -11   8   2       72.00       66.53     17.72 o 
 -10   8   2       63.19       84.64     16.54 o 
  -9   8   2      140.66      119.93     15.82 o 
  -8   8   2       38.18       39.71     12.11 o 
  -7   8   2       18.48       16.52      9.79 o 
  -6   8   2       46.49       50.39      7.70 o 
  -5   8   2      437.08      436.77     13.33 o 
  -4   8   2      108.54      106.83      7.00 o 
  -3   8   2     9125.48     9160.12    126.57 o 
  -2   8   2    15889.56    16049.31    216.62 o 
  -1   8   2     2705.23     2481.99     44.32 o 
   0   8   2     9867.40     9917.28    135.62 o 
   1   8   2      424.36      401.50     10.31 o 
   2   8   2      236.45      264.09      7.01 o 
   3   8   2      186.45      223.96      8.84 o 
   4   8   2     1014.89      958.30     20.14 o 
   5   8   2     2513.90     2464.70     41.21 o 
   6   8   2      246.41      217.83     13.51 o 
   7   8   2     1120.78     1086.87     30.33 o 
   8   8   2      333.83      329.70     18.91 o 
   9   8   2      129.24      128.22     15.88 o 
  10   8   2       18.29       20.05     21.44 o 
 -11   9   2       38.53       50.93     17.28 o 
 -10   9   2      165.32      200.85     19.60 o 
  -9   9   2      140.16      151.08     16.07 o 
  -8   9   2      182.32      215.00     19.06 o 
  -7   9   2       25.07       19.81     10.05 o 
  -6   9   2      132.61      122.04     11.88 o 
  -5   9   2     1668.14     1650.47     30.11 o 
  -4   9   2      250.65      220.21     10.10 o 
  -3   9   2      557.61      543.39     13.54 o 
  -2   9   2      922.38      895.54     17.64 o 
  -1   9   2     4109.94     4126.74     60.12 o 
   0   9   2     1659.93     1813.78     29.66 o 
   1   9   2     2216.41     2241.94     35.38 o 
   2   9   2       20.28       31.49      3.98 o 
   3   9   2     2200.01     2087.90     34.43 o 
   4   9   2     2360.52     2283.37     54.89 o 
   5   9   2     1770.97     1708.65     37.25 o 
   6   9   2     1757.72     1700.57     40.16 o 
   7   9   2      629.29      646.60     23.67 o 
   8   9   2      237.53      231.41     17.29 o 
   9   9   2      401.82      433.13     25.19 o 
  10   9   2        5.70        3.31     20.13 o 
 -10  10   2      271.41      303.94     21.76 o 
  -9  10   2       19.18       24.64     13.65 o 
  -8  10   2      358.41      349.32     19.16 o 
  -7  10   2        1.48        0.89     10.75 o 
  -6  10   2     6866.20     6747.05    114.99 o 
  -5  10   2     2560.21     2619.23     51.44 o 
  -4  10   2      673.21      636.47     16.18 o 
  -3  10   2     1629.91     1640.88     28.71 o 
  -2  10   2     1636.63     1687.69     28.86 o 
  -1  10   2     1122.86     1176.30     33.00 o 
   0  10   2     1150.06     1109.03     20.88 o 
   1  10   2      287.43      308.74      7.00 o 
   2  10   2    11079.92    10578.92    146.16 o 
   3  10   2      155.14      135.96      9.40 o 
   4  10   2      424.04      426.15     24.58 o 
   5  10   2       22.98       90.47     37.40 o 
   6  10   2      947.13      843.77     35.39 o 
   7  10   2      166.89      136.97     14.32 o 
   8  10   2       38.31       31.68     14.65 o 
   9  10   2       23.59       40.29     14.45 o 
 -10  11   2       47.33       85.63     26.18 o 
  -9  11   2       17.74       16.14     13.61 o 
  -8  11   2      242.91      222.35     17.39 o 
  -7  11   2       31.07       42.29     11.83 o 
  -6  11   2       14.06       29.93     12.95 o 
  -5  11   2     2452.37     2418.65     41.16 o 
  -4  11   2       61.59       44.83      7.15 o 
  -3  11   2      348.86      326.02     11.33 o 
  -2  11   2       83.27       91.16      6.81 o 
  -1  11   2     3503.41     3577.93     54.14 o 
   0  11   2      127.85      151.41      7.75 o 
   1  11   2     7456.64     7562.32     85.40 o 
   2  11   2      158.85      147.54      7.82 o 
   3  11   2      119.19      110.43      7.86 o 
   4  11   2      490.01      461.29     15.89 o 
   5  11   2      101.04      122.02     13.76 o 
   6  11   2      259.85      268.02     29.21 o 
   7  11   2     1189.08     1140.71     32.63 o 
   8  11   2        4.84        5.02     16.40 o 
   9  11   2      751.40      732.16     29.16 o 
 -10  12   2       53.09       55.76     17.52 o 
  -9  12   2      629.66      654.42     33.32 o 
  -8  12   2        5.26       11.85     16.81 o 
  -7  12   2       33.32       48.68     12.41 o 
  -6  12   2     1157.54     1140.89     30.34 o 
  -5  12   2      192.17      176.22     12.98 o 
  -4  12   2      683.36      700.32     18.26 o 
  -3  12   2     3572.63     3476.32     55.60 o 
  -2  12   2      441.85      435.20     13.10 o 
  -1  12   2     7371.37     7417.21    105.36 o 
   0  12   2       76.96       85.42      7.18 o 
   1  12   2      282.82      246.57      9.91 o 
   2  12   2     2249.80     2177.79     36.75 o 
   3  12   2       41.36       42.04      6.99 o 
   4  12   2     1061.43     1022.82     27.34 o 
   5  12   2       14.90       17.99     12.66 o 
   6  12   2       75.99       66.23     12.18 o 
   7  12   2      244.66      242.51     17.73 o 
   8  12   2      196.83      204.13     20.50 o 
   9  12   2       41.71       58.70     16.17 o 
 -10  13   2       32.99       44.27     17.84 o 
  -9  13   2       78.18       99.75     16.94 o 
  -8  13   2      529.19      586.02     25.47 o 
  -7  13   2       57.01       50.16     12.91 o 
  -6  13   2       24.73       21.75     10.56 o 
  -5  13   2     1052.61     1021.67     52.05 o 
  -4  13   2      563.43      536.97     26.04 o 
  -3  13   2      339.43      318.86     12.64 o 
  -2  13   2     1563.17     1520.71     28.34 o 
  -1  13   2     3775.83     3652.54     62.10 o 
   0  13   2      695.37      654.38     21.46 o 
   1  13   2       25.62       26.84      6.33 o 
   2  13   2     1865.04     1674.19     33.35 o 
   3  13   2     3015.04     2792.58     46.17 o 
   4  13   2     4638.79     4416.77     80.72 o 
   5  13   2      694.72      682.79     24.03 o 
   6  13   2       77.44       79.38     12.80 o 
   7  13   2      329.61      299.92     19.22 o 
   8  13   2       39.10       44.58     15.36 o 
   9  13   2       28.31       36.62     16.27 o 
  -9  14   2       99.52      112.58     17.36 o 
  -8  14   2      170.98      123.09     23.30 o 
  -7  14   2      206.21      253.88     17.92 o 
  -6  14   2       53.62       56.80     12.60 o 
  -5  14   2      185.36      173.49     13.62 o 
  -4  14   2      106.72      128.40      9.86 o 
  -3  14   2      266.27      312.31     12.54 o 
  -2  14   2     3439.48     3169.88    114.07 o 
  -1  14   2     3541.21     3578.87     56.15 o 
   0  14   2     2533.75     2487.60     41.78 o 
   1  14   2      444.15      431.51     22.48 o 
   2  14   2       20.13       27.59      8.26 o 
   3  14   2     2106.56     2037.76     36.69 o 
   4  14   2      364.55      324.61     16.82 o 
   5  14   2        8.85        4.52     10.53 o 
   6  14   2      379.74      382.51     19.54 o 
   7  14   2      415.43      422.87     21.75 o 
   8  14   2        0.29        1.28     14.20 o 
  -9  15   2        2.32       17.12     14.87 o 
  -8  15   2       77.71       72.99     17.43 o 
  -7  15   2       14.82       25.66     12.95 o 
  -6  15   2      330.68      332.81     18.82 o 
  -5  15   2      219.92      272.86     16.39 o 
  -4  15   2      602.44      572.55     21.20 o 
  -3  15   2      616.00      533.85     19.20 o 
  -2  15   2      196.99      197.38     10.99 o 
  -1  15   2        3.99       -5.64      6.73 o 
   0  15   2     2563.84     2640.98     44.54 o 
   1  15   2        4.54        7.44      7.07 o 
   2  15   2        4.68        7.67      6.90 o 
   3  15   2     1348.05     1232.66     32.06 o 
   4  15   2     1444.60     1349.53     51.78 o 
   5  15   2      272.03      246.13     21.48 o 
   6  15   2        0.75        1.92     11.40 o 
   7  15   2      390.17      419.69     27.41 o 
   8  15   2      486.32      537.64     34.98 o 
  -9  16   2       36.54       48.42     16.36 o 
  -8  16   2       77.31       81.66     15.90 o 
  -7  16   2      752.86      839.19     29.41 o 
  -6  16   2        4.19       12.18     12.14 o 
  -5  16   2     1696.86     1645.90     39.61 o 
  -4  16   2       78.78       87.67     18.32 o 
  -3  16   2      154.66      158.95     13.22 o 
  -2  16   2      153.43      151.66     16.90 o 
  -1  16   2       19.70       14.97     11.46 o 
   0  16   2       29.40       21.93      7.88 o 
   1  16   2     5255.64     5050.28    129.26 o 
   2  16   2       64.12       46.77      8.21 o 
   3  16   2     2410.77     2337.20     50.09 o 
   4  16   2       29.77       28.52     14.61 o 
   5  16   2        1.19        7.60     11.21 o 
   6  16   2       63.93       67.79     13.97 o 
   7  16   2        8.77        0.41     13.06 o 
   8  16   2       17.01       27.70     15.67 o 
  -8  17   2        0.94       -7.80     20.48 o 
  -7  17   2       12.06       18.28     13.94 o 
  -6  17   2      159.19      171.45     16.09 o 
  -5  17   2       45.80       30.75     11.63 o 
  -4  17   2       46.16       49.50     12.24 o 
  -3  17   2      221.67      229.96     12.90 o 
  -2  17   2        7.61       16.50      8.52 o 
  -1  17   2      177.03      166.12     22.15 o 
   0  17   2     1943.27     1894.47     42.35 o 
   1  17   2      126.18      128.92     10.91 o 
   2  17   2        3.35       15.11      8.10 o 
   3  17   2       92.71       78.36     13.01 o 
   4  17   2        6.94        7.24     11.22 o 
   5  17   2      116.74      133.21     15.38 o 
   6  17   2       21.26       15.42     13.11 o 
   7  17   2      301.24      299.80     22.64 o 
  -8  18   2       15.53        8.66     14.93 o 
  -7  18   2       41.44       50.36     15.48 o 
  -6  18   2      110.78       97.72     17.26 o 
  -5  18   2      198.62      187.58     16.40 o 
  -4  18   2      520.21      575.08     30.78 o 
  -3  18   2       10.92       28.72     11.21 o 
  -2  18   2     3162.88     3269.75     55.10 o 
  -1  18   2      576.42      570.10     22.35 o 
   0  18   2      738.66      761.27     20.92 o 
   1  18   2        2.35        7.87     10.00 o 
   2  18   2        7.10       -0.52      8.55 o 
   3  18   2      163.02      163.53     27.58 o 
   4  18   2      646.43      590.96     24.69 o 
   5  18   2       50.47       62.08     14.70 o 
   6  18   2      131.65      137.91     16.43 o 
   7  18   2      144.58      139.75     18.53 o 
  -7  19   2       84.98       88.93     17.11 o 
  -6  19   2       22.04       28.28     14.62 o 
  -5  19   2       92.56      103.33     23.64 o 
  -4  19   2      147.35      119.23     14.85 o 
  -3  19   2      255.48      247.40     16.49 o 
  -2  19   2      466.24      478.07     18.30 o 
  -1  19   2        5.35       16.67      9.27 o 
   0  19   2       25.16       21.52      9.78 o 
   1  19   2      162.72      142.23     15.35 o 
   2  19   2      770.29      721.01     37.65 o 
   3  19   2      812.99      716.06     27.05 o 
   4  19   2      695.03      707.53     27.88 o 
   5  19   2      188.44      223.68     18.84 o 
   6  19   2       13.55       -1.01     14.16 o 
  -7  20   2       16.72       35.81     15.98 o 
  -6  20   2       89.84      125.70     17.13 o 
  -5  20   2       27.21       41.49     13.78 o 
  -4  20   2       33.00        0.75     12.74 o 
  -3  20   2      164.60      154.42     15.51 o 
  -2  20   2       49.01       58.40     12.36 o 
  -1  20   2     1084.25     1078.86     27.18 o 
   0  20   2      196.54      220.67     22.21 o 
   1  20   2      854.56      838.93     45.11 o 
   2  20   2      358.31      366.53     22.74 o 
   3  20   2      162.44      152.10     16.45 o 
   4  20   2       65.67       64.06     15.19 o 
   5  20   2        2.30       -0.57     13.88 o 
   6  20   2       34.17       25.12     15.36 o 
  -6  21   2       19.12       10.87     15.69 o 
  -5  21   2      286.37      324.10     21.46 o 
  -4  21   2      405.05      436.78     35.88 o 
  -3  21   2      153.80      162.28     16.05 o 
  -2  21   2      109.62      115.43     23.01 o 
  -1  21   2      672.34      662.26     22.17 o 
   0  21   2      251.58      274.04     15.44 o 
   1  21   2      794.11      823.85     56.42 o 
   2  21   2       89.06       85.36     15.19 o 
   3  21   2        2.48       -2.14     12.86 o 
   4  21   2       14.38        0.78     12.92 o 
   5  21   2       15.46       14.31     15.36 o 
  -5  22   2      135.20      151.19     18.33 o 
  -4  22   2       11.58       11.20     14.63 o 
  -3  22   2       91.09      116.74     16.01 o 
  -2  22   2       59.99       89.77     16.48 o 
  -1  22   2       78.56       76.96     14.08 o 
   0  22   2      514.31      507.99     33.15 o 
   1  22   2       52.16       34.92     14.35 o 
   2  22   2      858.90      914.84     32.26 o 
   3  22   2        2.36       24.71     14.63 o 
   4  22   2        2.39       -6.15     14.77 o 
  -4  23   2       67.13      104.29     22.20 o 
  -3  23   2       78.17       86.03     19.41 o 
  -2  23   2      237.66      259.40     19.37 o 
  -1  23   2       21.58       32.64     14.43 o 
   0  23   2        1.61       28.11     17.58 o 
   1  23   2       92.10      119.88     17.18 o 
   2  23   2       23.71       25.94     15.80 o 
   3  23   2        0.64      -13.30     14.76 o 
  -3  24   2      350.87      405.91     23.82 o 
  -2  24   2      193.76      194.52     18.37 o 
  -1  24   2      260.22      303.58     22.80 o 
   0  24   2       56.37       75.76     20.55 o 
   1  24   2      143.80      180.80     23.25 o 
   2  24   2        0.13       -6.22     14.89 o 
 -11   0   3        9.28       24.14     26.40 o 
  -9   0   3     1812.72     2012.34     80.07 o 
  -7   0   3      842.05      831.58     87.88 o 
  -5   0   3    21505.61    21420.49    519.78 o 
  -3   0   3    16451.04    16854.36    319.74 o 
  -1   0   3     3275.37     3563.74     75.65 o 
   1   0   3      907.61      950.95     18.21 o 
   3   0   3    26849.83    27692.59    432.46 o 
   5   0   3     3337.77     3275.53    272.17 o 
   7   0   3     1313.32     1269.81     61.04 o 
   9   0   3       88.33      112.13     30.58 o 
 -11   1   3        5.87        7.97     24.25 o 
 -10   1   3        2.47       -3.75     28.21 o 
  -9   1   3     1005.16     1054.28     39.67 o 
  -8   1   3       60.78       54.10     15.01 o 
  -7   1   3      282.85      295.79     14.07 o 
  -6   1   3      136.19      146.05      6.79 o 
  -5   1   3       19.70       20.41      4.79 o 
  -4   1   3     1896.57     1962.29     27.92 o 
  -3   1   3       90.78       92.34      4.81 o 
  -2   1   3      356.44      421.54     12.53 o 
  -1   1   3      734.22      817.28     12.59 o 
   0   1   3     6993.98     7320.80     82.53 o 
   1   1   3     4306.36     4575.83     58.66 o 
   2   1   3     8254.72     8750.19     98.52 o 
   3   1   3      341.19      268.07      5.56 o 
   4   1   3        3.15       19.91      5.82 o 
   5   1   3     3129.24     3022.97     97.10 o 
   6   1   3       63.16       62.16      8.67 o 
   7   1   3      461.79      430.19     25.66 o 
   8   1   3      454.11      483.38     28.34 o 
   9   1   3      250.20      286.63     26.50 o 
  10   1   3      207.37      228.07     27.39 o 
 -11   2   3      230.71      244.06     25.27 o 
 -10   2   3       18.23       21.96     17.40 o 
  -9   2   3       70.04       89.87     17.44 o 
  -8   2   3     1501.26     1468.29     35.27 o 
  -7   2   3      280.07      244.16     13.53 o 
  -6   2   3      159.01      167.36      9.62 o 
  -5   2   3     4349.28     4685.63     61.23 o 
  -4   2   3     1417.92     1484.74     22.14 o 
  -3   2   3      318.27      306.27      9.06 o 
  -2   2   3     6675.01     6561.88     91.17 o 
  -1   2   3    13921.58    13957.59    168.61 o 
   0   2   3    20541.12    19824.87    269.10 o 
   1   2   3     3261.84     3572.69     46.75 o 
   2   2   3      378.62      347.91      9.41 o 
   3   2   3      750.53      721.33      9.93 o 
   4   2   3      222.08      182.13      5.35 o 
   5   2   3      400.48      401.43     15.25 o 
   6   2   3     2157.99     2168.96     48.13 o 
   7   2   3       17.85       19.17     14.07 o 
   8   2   3       67.06       55.43     18.27 o 
   9   2   3      220.60      203.06     23.44 o 
  10   2   3       53.58       81.41     23.78 o 
 -11   3   3       15.10        1.45     21.70 o 
 -10   3   3       55.02       56.15     18.73 o 
  -9   3   3       11.41        1.92     14.41 o 
  -8   3   3      149.99      226.19     30.11 o 
  -7   3   3     2246.56     2288.99    125.17 o 
  -6   3   3     1204.06     1225.40     27.01 o 
  -5   3   3      128.17      125.24      5.81 o 
  -4   3   3      191.92      181.55      6.14 o 
  -3   3   3     7901.58     8478.89    117.51 o 
  -2   3   3      612.65      576.32     13.71 o 
  -1   3   3     6955.77     7559.04     92.74 o 
   0   3   3       23.77       22.97      2.16 o 
   1   3   3     1357.57     1353.46     22.27 o 
   2   3   3      116.64      102.78      7.74 o 
   3   3   3     1621.15     1649.84     18.80 o 
   4   3   3     8821.36     9165.00     89.97 o 
   5   3   3     7220.84     7264.41    151.32 o 
   6   3   3     2696.03     2625.82     51.25 o 
   7   3   3       22.79       27.85     14.46 o 
   8   3   3       46.51       59.13     17.69 o 
   9   3   3      196.35      214.39     24.28 o 
  10   3   3        1.68        7.11     21.66 o 
 -11   4   3       50.21       43.28     40.45 o 
 -10   4   3      346.79      343.69     26.57 o 
  -9   4   3      486.29      464.13     45.92 o 
  -8   4   3       63.60       48.87     11.10 o 
  -7   4   3     1612.54     1583.76     45.21 o 
  -6   4   3     2480.46     2415.73    131.90 o 
  -5   4   3      107.00      109.99      5.63 o 
  -4   4   3     3486.19     3644.30     48.07 o 
  -3   4   3     6046.13     6449.82     90.86 o 
  -2   4   3     3930.87     4314.22     61.77 o 
  -1   4   3     8360.49     8364.24    102.65 o 
   0   4   3     1272.33     1388.86     19.48 o 
   1   4   3     9338.08     9505.13    131.88 o 
   2   4   3     3519.91     3705.46     47.75 o 
   3   4   3      211.72      253.48      6.59 o 
   4   4   3     2515.38     2552.45     28.04 o 
   5   4   3       27.01       17.78      7.19 o 
   6   4   3        2.23       -1.64      8.50 o 
   7   4   3      221.45      215.74     19.21 o 
   8   4   3      734.47      689.03     33.85 o 
   9   4   3        3.98       13.29     23.18 o 
  10   4   3        9.13       51.94     23.42 o 
 -11   5   3      185.61      245.74     25.96 o 
 -10   5   3      356.32      405.52     27.79 o 
  -9   5   3       15.76       -6.40     17.66 o 
  -8   5   3       11.18       17.78     10.64 o 
  -7   5   3      648.29      608.73     21.53 o 
  -6   5   3     1016.25      973.62     37.91 o 
  -5   5   3        7.27       11.08      4.12 o 
  -4   5   3      128.30      104.99      4.93 o 
  -3   5   3     5406.05     5544.58     70.16 o 
  -2   5   3      487.56      467.23      9.18 o 
  -1   5   3      601.74      646.89     11.30 o 
   0   5   3      109.45      121.93     12.07 o 
   1   5   3    11991.91    11994.65    146.32 o 
   2   5   3    12345.92    12785.64    156.16 o 
   3   5   3     2503.24     2519.85     27.38 o 
   4   5   3      100.61       86.37      5.88 o 
   5   5   3       35.49       69.32     24.43 o 
   6   5   3        2.81       22.06      8.74 o 
   7   5   3      244.13      255.72     15.34 o 
   8   5   3        9.37       23.10     16.25 o 
   9   5   3     1430.17     1490.04     63.71 o 
  10   5   3       30.89       47.69     22.92 o 
 -11   6   3       40.61       51.96     28.54 o 
 -10   6   3       76.04       74.15     18.90 o 
  -9   6   3       15.78        2.57     12.09 o 
  -8   6   3      115.55      112.29     13.50 o 
  -7   6   3      412.08      385.19     33.42 o 
  -6   6   3     6279.20     6300.99    140.66 o 
  -5   6   3      361.30      329.32     11.31 o 
  -4   6   3    29874.88    29848.00    359.88 o 
  -3   6   3     4483.84     4687.10     60.29 o 
  -2   6   3       70.36       76.24      4.17 o 
  -1   6   3      262.11      385.33      8.54 o 
   0   6   3     1561.71     1605.22     22.95 o 
   1   6   3      241.50      297.04      7.19 o 
   2   6   3     8411.32     8775.17    108.97 o 
   3   6   3        8.35        9.39      3.24 o 
   4   6   3    11367.63    11721.96    188.65 o 
   5   6   3      172.63      168.97     11.11 o 
   6   6   3      738.95      709.71     22.19 o 
   7   6   3       50.69       30.18     10.68 o 
   8   6   3      814.21      884.03     60.05 o 
   9   6   3       13.40       10.53     18.94 o 
  10   6   3       14.42       20.20     22.63 o 
 -11   7   3        1.95       10.32     19.86 o 
 -10   7   3      157.31      202.86     33.46 o 
  -9   7   3        8.78        1.38     11.63 o 
  -8   7   3      485.33      531.87     27.01 o 
  -7   7   3      226.67      232.96     14.76 o 
  -6   7   3      340.22      353.96     16.56 o 
  -5   7   3      167.35      152.63      8.11 o 
  -4   7   3     3966.36     4171.64     55.08 o 
  -3   7   3     4495.82     4765.32     61.59 o 
  -2   7   3     2695.76     2618.63     35.71 o 
  -1   7   3       12.45        8.86      3.22 o 
   0   7   3       55.01       75.46      4.29 o 
   1   7   3     4793.63     4935.12     63.18 o 
   2   7   3        2.63       12.40      3.44 o 
   3   7   3       44.76       48.73      4.33 o 
   4   7   3     1542.93     1499.87     33.64 o 
   5   7   3      119.98      115.66     10.45 o 
   6   7   3     4027.74     3938.13     72.78 o 
   7   7   3        9.99        0.19     10.28 o 
   8   7   3     1117.02     1114.67     95.88 o 
   9   7   3      322.02      306.15     28.03 o 
  10   7   3       11.52        7.73     22.30 o 
 -11   8   3       24.02       28.09     20.56 o 
 -10   8   3      357.16      398.22     33.79 o 
  -9   8   3       70.37       72.50     14.22 o 
  -8   8   3      426.89      483.70     21.65 o 
  -7   8   3     1820.02     1764.23     40.22 o 
  -6   8   3      681.08      632.11     33.60 o 
  -5   8   3      109.14      122.02     10.11 o 
  -4   8   3      163.04      150.45      9.29 o 
  -3   8   3     4601.97     4849.56     62.95 o 
  -2   8   3     3510.26     3332.98     44.70 o 
  -1   8   3    10712.96    10667.50    131.85 o 
   0   8   3     9501.58     9764.45    120.92 o 
   1   8   3     2728.83     2906.17     39.50 o 
   2   8   3      167.82      156.78      7.59 o 
   3   8   3      488.05      468.91     11.49 o 
   4   8   3       14.45       20.81      7.22 o 
   5   8   3     1120.34     1013.27     26.58 o 
   6   8   3       57.97       76.72     11.11 o 
   7   8   3      739.55      718.10     24.81 o 
   8   8   3      142.25      148.08     15.52 o 
   9   8   3        6.55        5.60     20.40 o 
 -11   9   3       29.79        3.17     19.87 o 
 -10   9   3      121.12      131.26     17.18 o 
  -9   9   3        4.01       13.71     12.92 o 
  -8   9   3      318.92      348.90     23.78 o 
  -7   9   3      969.20     1023.83     40.79 o 
  -6   9   3     1262.24     1229.62     32.85 o 
  -5   9   3       39.13       45.63     13.97 o 
  -4   9   3      664.88      643.06     16.88 o 
  -3   9   3     1040.40     1072.12     18.30 o 
  -2   9   3     3032.63     2951.57     40.54 o 
  -1   9   3     1204.07     1240.47     20.08 o 
   0   9   3     2555.92     2699.84     41.57 o 
   1   9   3       42.07       59.94      5.27 o 
   2   9   3     4989.69     5011.82     58.29 o 
   3   9   3     1818.31     1743.29     26.67 o 
   4   9   3      506.88      446.16     19.36 o 
   5   9   3     8677.15     8452.28    141.42 o 
   6   9   3     1477.00     1452.09     35.70 o 
   7   9   3      218.90      237.62     16.08 o 
   8   9   3        1.23       15.02     12.76 o 
   9   9   3        2.84       18.34     19.97 o 
 -10  10   3      105.83       93.24     17.24 o 
  -9  10   3       29.35       34.64     13.62 o 
  -8  10   3      102.27      107.60     14.33 o 
  -7  10   3     1793.58     1813.33     41.70 o 
  -6  10   3      228.43      202.85     14.19 o 
  -5  10   3      989.09      947.91     25.77 o 
  -4  10   3      183.86      181.17     11.55 o 
  -3  10   3      441.75      441.10     12.31 o 
  -2  10   3     1719.43     1755.14     29.86 o 
  -1  10   3      158.85      157.94      8.76 o 
   0  10   3     4090.98     4333.85     63.79 o 
   1  10   3     5395.84     5631.59     80.96 o 
   2  10   3     1056.64     1012.34     15.67 o 
   3  10   3     3834.91     3820.39     58.34 o 
   4  10   3      498.62      474.25     21.29 o 
   5  10   3      803.67      811.85     24.47 o 
   6  10   3       41.41       30.02     10.66 o 
   7  10   3      101.68      107.16     15.24 o 
   8  10   3        2.57       10.72     13.17 o 
   9  10   3       10.57       -3.40     20.86 o 
 -10  11   3      101.69      125.32     18.15 o 
  -9  11   3       32.25       20.38     13.78 o 
  -8  11   3      105.67      120.42     15.41 o 
  -7  11   3      840.55      824.77     27.17 o 
  -6  11   3      284.06      272.85     16.08 o 
  -5  11   3       69.37       62.24     13.26 o 
  -4  11   3     1556.98     1455.88     32.67 o 
  -3  11   3     1151.55     1110.07     21.98 o 
  -2  11   3     1984.93     1834.47     31.77 o 
  -1  11   3     1225.45     1116.16     25.55 o 
   0  11   3     3603.56     3731.11     56.46 o 
   1  11   3      213.83      199.40      8.76 o 
   2  11   3    11126.31    10796.42    184.33 o 
   3  11   3      583.95      567.89     21.83 o 
   4  11   3      410.25      359.10     16.24 o 
   5  11   3     1216.12     1189.00     42.50 o 
   6  11   3       35.45       31.37     24.08 o 
   7  11   3      119.52      137.54     14.90 o 
   8  11   3      533.46      541.37     26.04 o 
   9  11   3        5.38       37.45     26.62 o 
 -10  12   3       20.40       -1.70     14.93 o 
  -9  12   3       62.67       80.15     15.87 o 
  -8  12   3       22.83       22.70     12.48 o 
  -7  12   3       28.26       36.91     12.42 o 
  -6  12   3      782.17      720.37     31.49 o 
  -5  12   3     1341.86     1336.67     32.69 o 
  -4  12   3     2244.65     2105.58     43.13 o 
  -3  12   3      461.50      430.81     13.50 o 
  -2  12   3     3116.27     2799.77     71.02 o 
  -1  12   3     1384.83     1421.58     31.00 o 
   0  12   3     1420.14     1425.42     26.57 o 
   1  12   3      188.93      190.01     12.31 o 
   2  12   3     1082.60     1022.82     26.41 o 
   3  12   3     4300.27     4153.27     75.78 o 
   4  12   3      481.67      455.91     47.64 o 
   5  12   3        1.90       -1.82     11.08 o 
   6  12   3      332.70      302.07     17.49 o 
   7  12   3      728.52      736.24     26.94 o 
   8  12   3       64.64       48.02     18.84 o 
   9  12   3        2.63       34.09     22.56 o 
 -10  13   3        0.66        2.96     16.95 o 
  -9  13   3      527.69      597.27     46.15 o 
  -8  13   3      569.84      537.12     24.21 o 
  -7  13   3      501.34      534.25     23.17 o 
  -6  13   3       17.90       21.17     10.94 o 
  -5  13   3       18.09       33.99      9.95 o 
  -4  13   3      568.02      561.35     25.71 o 
  -3  13   3     2909.54     2754.90    112.40 o 
  -2  13   3     1066.44     1011.66     21.76 o 
  -1  13   3      568.16      548.11     18.12 o 
   0  13   3       10.18       16.47      6.27 o 
   1  13   3      125.84      118.05      8.23 o 
   2  13   3       36.02       38.23      9.56 o 
   3  13   3      118.52      125.77     14.92 o 
   4  13   3       43.28       47.47     10.67 o 
   5  13   3     2404.33     2302.24     58.66 o 
   6  13   3      516.75      502.85     34.61 o 
   7  13   3      728.79      760.16     32.70 o 
   8  13   3      130.61      174.77     18.48 o 
  -9  14   3       43.04       10.11     14.60 o 
  -8  14   3      180.87      157.73     17.54 o 
  -7  14   3       36.68       45.74     13.06 o 
  -6  14   3       39.19       47.33     12.13 o 
  -5  14   3      853.01      859.81     28.83 o 
  -4  14   3       80.04      102.65     11.73 o 
  -3  14   3     3023.00     2856.80     54.86 o 
  -2  14   3      221.56      221.55     15.61 o 
  -1  14   3     1852.59     1771.13     40.93 o 
   0  14   3     1393.64     1358.17     27.04 o 
   1  14   3      475.87      478.47     14.88 o 
   2  14   3     1594.44     1437.94     34.70 o 
   3  14   3      453.35      478.53     19.27 o 
   4  14   3      553.60      552.22     31.05 o 
   5  14   3      149.45      144.10     14.44 o 
   6  14   3      471.53      451.86     21.67 o 
   7  14   3       66.39       46.60     14.40 o 
   8  14   3      138.61      154.34     18.50 o 
  -9  15   3        8.36       -8.93     14.79 o 
  -8  15   3      184.42      217.08     19.25 o 
  -7  15   3      436.14      386.42     20.69 o 
  -6  15   3      549.39      555.45     23.61 o 
  -5  15   3       16.81       13.88     10.74 o 
  -4  15   3        9.09       17.02     10.38 o 
  -3  15   3      725.17      736.06     22.76 o 
  -2  15   3     2420.39     2383.23     41.41 o 
  -1  15   3        1.63       -1.05      7.22 o 
   0  15   3        6.37        0.63      6.76 o 
   1  15   3     4144.55     4051.97     63.49 o 
   2  15   3      149.94      138.81     14.58 o 
   3  15   3      434.21      461.78     21.65 o 
   4  15   3      345.69      353.83     20.39 o 
   5  15   3       93.73       74.18     13.06 o 
   6  15   3      548.32      526.70     23.97 o 
   7  15   3       69.22       46.22     14.59 o 
   8  15   3        1.13      -11.72     13.96 o 
  -9  16   3      216.86      267.14     22.77 o 
  -8  16   3      277.09      275.60     21.11 o 
  -7  16   3       10.31       -0.76     12.01 o 
  -6  16   3      586.09      650.24     25.74 o 
  -5  16   3      207.39      186.57     20.44 o 
  -4  16   3     1089.74     1075.39     30.10 o 
  -3  16   3       15.96       10.96      9.36 o 
  -2  16   3        1.91       -0.09      8.71 o 
  -1  16   3      277.63      267.16     12.82 o 
   0  16   3      952.20      954.41     22.82 o 
   1  16   3      546.57      515.38     20.75 o 
   2  16   3     1565.17     1544.92     37.96 o 
   3  16   3      711.81      697.07     51.27 o 
   4  16   3      201.88      208.01     15.87 o 
   5  16   3       68.48       73.80     13.40 o 
   6  16   3       77.99       63.62     15.09 o 
   7  16   3       67.62       64.42     16.30 o 
  -8  17   3        1.65        8.09     24.20 o 
  -7  17   3      202.77      207.83     22.11 o 
  -6  17   3       92.42       82.60     14.96 o 
  -5  17   3       26.00       40.73     12.77 o 
  -4  17   3      265.38      257.15     16.64 o 
  -3  17   3     2255.45     2287.50     48.68 o 
  -2  17   3     1003.99      978.82     27.79 o 
  -1  17   3        6.51       18.96      8.22 o 
   0  17   3       53.12       55.34      9.39 o 
   1  17   3     3175.71     3184.07    110.96 o 
   2  17   3      117.55      137.82     14.68 o 
   3  17   3      537.14      532.38     22.36 o 
   4  17   3      565.03      586.40     23.65 o 
   5  17   3      200.80      174.76     16.80 o 
   6  17   3      515.72      518.79     24.91 o 
   7  17   3        0.65        6.60     14.93 o 
  -8  18   3      284.63      279.22     22.42 o 
  -7  18   3       89.36       87.70     16.13 o 
  -6  18   3        0.91        0.02     12.81 o 
  -5  18   3       33.48       21.57     12.58 o 
  -4  18   3       25.11       32.85     12.50 o 
  -3  18   3      616.46      644.09     23.90 o 
  -2  18   3      152.61      157.28     13.95 o 
  -1  18   3     2109.27     2067.92     39.25 o 
   0  18   3      192.63      194.84     12.84 o 
   1  18   3      252.70      262.19     17.56 o 
   2  18   3      313.67      303.41     18.43 o 
   3  18   3        0.50       -4.17     11.11 o 
   4  18   3       71.68       75.93     14.21 o 
   5  18   3      105.35      112.87     16.10 o 
   6  18   3      386.92      392.61     23.24 o 
  -7  19   3      183.34      191.89     19.66 o 
  -6  19   3       33.48       50.10     15.14 o 
  -5  19   3       90.51      131.15     16.12 o 
  -4  19   3       61.22       69.83     13.62 o 
  -3  19   3      348.43      339.08     18.68 o 
  -2  19   3      144.39      162.53     14.88 o 
  -1  19   3      104.20      123.05     15.70 o 
   0  19   3      634.73      595.61     35.69 o 
   1  19   3       14.54        6.04     12.26 o 
   2  19   3       70.27       55.41     13.59 o 
   3  19   3        2.94       -3.30     11.78 o 
   4  19   3      131.45      151.92     18.30 o 
   5  19   3      143.77      134.67     16.83 o 
   6  19   3      450.65      456.95     24.95 o 
  -7  20   3        2.08       11.86     16.13 o 
  -6  20   3       36.69       36.48     19.23 o 
  -5  20   3      329.53      276.26     19.46 o 
  -4  20   3      406.19      392.53     32.53 o 
  -3  20   3       84.02       77.90     13.95 o 
  -2  20   3      344.85      342.28     18.65 o 
  -1  20   3     1102.82     1182.68     32.58 o 
   0  20   3      205.36      225.07     33.41 o 
   1  20   3        7.94       -9.78     11.56 o 
   2  20   3        3.15       -8.82     12.67 o 
   3  20   3     1333.03     1317.99     55.54 o 
   4  20   3      138.61      132.01     16.73 o 
   5  20   3      194.57      189.16     18.88 o 
  -6  21   3        3.46       32.02     16.27 o 
  -5  21   3      134.72      164.01     18.50 o 
  -4  21   3       81.87      109.09     19.14 o 
  -3  21   3      339.58      326.18     22.84 o 
  -2  21   3       35.35       41.51     13.48 o 
  -1  21   3      134.36      146.77     15.45 o 
   0  21   3      398.79      518.70     51.80 o 
   1  21   3      160.37      128.37     15.73 o 
   2  21   3      207.50      245.23     29.01 o 
   3  21   3       21.30       21.04     14.49 o 
   4  21   3        0.14        4.59     14.06 o 
   5  21   3      102.47       80.53     24.85 o 
  -5  22   3       86.76       96.95     17.70 o 
  -4  22   3      146.94      159.17     18.43 o 
  -3  22   3        6.56        6.20     13.56 o 
  -2  22   3       77.44      131.10     16.11 o 
  -1  22   3       17.20        7.81     16.50 o 
   0  22   3      675.08      777.89     60.11 o 
   1  22   3      153.66      170.76     19.53 o 
   2  22   3       11.48       11.86     17.66 o 
   3  22   3      308.50      331.39     22.56 o 
   4  22   3       27.29       18.10     16.01 o 
  -4  23   3       59.55       70.55     17.31 o 
  -3  23   3       38.19       34.99     17.34 o 
  -2  23   3       12.57       21.98     14.37 o 
  -1  23   3        1.05       16.55     19.74 o 
   0  23   3      138.77      123.64     21.82 o 
   1  23   3       31.77       33.78     18.39 o 
   2  23   3      289.98      306.47     24.29 o 
   3  23   3       58.47       81.57     25.57 o 
  -2  24   3       46.16       74.66     28.40 o 
  -1  24   3       36.22       34.68     20.37 o 
   0  24   3      192.05      208.50     25.76 o 
   1  24   3       15.37       26.11     26.26 o 
 -10   0   4      478.03      483.78     42.18 o 
  -8   0   4       75.43       73.53     22.44 o 
  -6   0   4     4234.92     4070.55    125.72 o 
  -4   0   4    10047.33    10272.02    198.70 o 
  -2   0   4     1004.07      920.73     19.36 o 
   0   0   4        1.56       26.80     17.23 o 
   2   0   4     7261.69     7638.51    123.32 o 
   4   0   4     7728.78     8141.92    135.07 o 
   6   0   4       39.36       28.21     20.79 o 
   8   0   4      443.60      433.46     42.40 o 
  10   0   4       31.41       61.70     35.69 o 
 -11   1   4      275.50      292.89     28.18 o 
 -10   1   4        3.40       -7.89     16.57 o 
  -9   1   4       29.33       28.30     16.53 o 
  -8   1   4      352.71      308.63     32.20 o 
  -7   1   4     1029.56     1006.44     87.80 o 
  -6   1   4      158.70      157.12      8.66 o 
  -5   1   4     2886.90     2998.80     41.44 o 
  -4   1   4      228.76      237.64      8.47 o 
  -3   1   4     3412.65     3445.86     45.17 o 
  -2   1   4     1256.80     1215.88     18.21 o 
  -1   1   4     1986.75     1899.55     42.36 o 
   0   1   4    12484.64    13094.56    146.46 o 
   1   1   4    15657.54    16087.63    198.40 o 
   2   1   4      937.34      926.58     13.50 o 
   3   1   4    18283.07    18557.10    229.16 o 
   4   1   4      916.27      916.17     14.25 o 
   5   1   4       44.92       34.96      8.38 o 
   6   1   4      809.35      868.30     39.24 o 
   7   1   4      629.86      638.55     61.84 o 
   8   1   4     1459.72     1364.29     49.40 o 
   9   1   4      142.34      147.88     23.72 o 
  10   1   4        3.74       20.11     24.38 o 
 -11   2   4       25.51       12.38     19.82 o 
 -10   2   4       13.46       16.46     17.13 o 
  -9   2   4     1429.17     1326.09     44.69 o 
  -8   2   4       43.78       39.85     14.74 o 
  -7   2   4     1346.29     1421.54     42.12 o 
  -6   2   4     2713.02     2636.26     89.73 o 
  -5   2   4      277.90      255.50     11.54 o 
  -4   2   4       14.01       25.31      7.15 o 
  -3   2   4     3253.82     3364.97     50.23 o 
  -2   2   4      828.58      900.23     14.91 o 
  -1   2   4    13148.22    13337.33    161.93 o 
   0   2   4     3879.51     4224.26     49.55 o 
   1   2   4    13585.40    14389.24    178.24 o 
   2   2   4       22.14       13.06      3.46 o 
   3   2   4       19.79       38.82      7.70 o 
   4   2   4     2275.78     2317.45     28.58 o 
   5   2   4      358.44      391.25     23.22 o 
   6   2   4       13.84       10.79     13.74 o 
   7   2   4        5.19       11.03     16.52 o 
   8   2   4      746.16      624.02     43.67 o 
   9   2   4        8.65       -0.92     19.75 o 
  10   2   4       65.38       70.36     26.07 o 
 -11   3   4       82.17      101.87     31.40 o 
 -10   3   4        5.26      -18.43     27.96 o 
  -9   3   4       87.65       55.40     17.42 o 
  -8   3   4      386.64      407.07     24.09 o 
  -7   3   4     3200.38     3312.96     94.52 o 
  -6   3   4     1423.42     1385.47     80.22 o 
  -5   3   4        9.60       18.87      7.94 o 
  -4   3   4      325.61      307.05     11.34 o 
  -3   3   4     8714.86     9011.13    125.17 o 
  -2   3   4     7634.93     7753.24    107.72 o 
  -1   3   4     9088.49     9670.38    118.44 o 
   0   3   4      656.08      730.08     11.95 o 
   1   3   4       28.25       59.75     10.48 o 
   2   3   4     1973.08     1956.89     33.85 o 
   3   3   4      254.73      249.65      8.23 o 
   4   3   4      704.92      706.83     12.40 o 
   5   3   4     4176.34     4097.73     86.14 o 
   6   3   4     1745.51     1742.82     59.70 o 
   7   3   4     2796.53     2782.84     74.40 o 
   8   3   4      250.50      200.42     24.74 o 
   9   3   4      144.96      136.22     24.65 o 
 -11   4   4       60.08       62.48     22.55 o 
 -10   4   4        4.47       -3.02     17.38 o 
  -9   4   4      325.15      360.01     50.92 o 
  -8   4   4     1325.75     1334.53     42.89 o 
  -7   4   4       81.44       84.82     10.74 o 
  -6   4   4     1250.21     1169.29     28.17 o 
  -5   4   4      723.28      707.15     18.26 o 
  -4   4   4     2396.37     2365.08     38.23 o 
  -3   4   4     7139.22     7019.40     98.96 o 
  -2   4   4    10485.32    10746.13    147.54 o 
  -1   4   4      714.38      821.40     15.55 o 
   0   4   4     3259.19     3480.02     44.99 o 
   1   4   4     1547.76     1495.26     25.45 o 
   2   4   4     1558.82     1672.44     30.37 o 
   3   4   4      498.59      501.00     10.79 o 
   4   4   4       64.16       70.83      5.08 o 
   5   4   4     2437.91     2386.75     47.16 o 
   6   4   4      225.26      234.58     41.49 o 
   7   4   4       18.67       22.74     16.91 o 
   8   4   4       10.18       19.47     33.24 o 
   9   4   4      345.39      387.89     31.09 o 
 -11   5   4       52.00       53.53     21.40 o 
 -10   5   4      127.22      186.88     61.79 o 
  -9   5   4        2.73       28.45     30.82 o 
  -8   5   4       58.01       72.78     19.94 o 
  -7   5   4        2.01        8.82      8.93 o 
  -6   5   4     1379.26     1269.78     68.87 o 
  -5   5   4      691.17      710.17     18.46 o 
  -4   5   4     2541.84     2751.70     43.59 o 
  -3   5   4      544.60      603.24     14.22 o 
  -2   5   4      532.85      481.08      9.70 o 
  -1   5   4     2210.21     2347.00     31.94 o 
   0   5   4     3403.19     3595.44     46.82 o 
   1   5   4       81.21       64.61      7.17 o 
   2   5   4    21798.90    21862.67    299.11 o 
   3   5   4      283.07      306.12      8.03 o 
   4   5   4     6212.89     6096.89     72.21 o 
   5   5   4       16.17        9.96      7.84 o 
   6   5   4        4.27       14.06     15.05 o 
   7   5   4      821.47      804.30     44.63 o 
   8   5   4       86.79       81.03     20.71 o 
   9   5   4       16.98       17.63     21.04 o 
 -11   6   4        9.58      -19.20     19.20 o 
 -10   6   4       96.66      104.17     25.52 o 
  -9   6   4        2.90      -11.08     21.23 o 
  -8   6   4      658.43      646.65     24.54 o 
  -7   6   4       24.61       -0.48      8.94 o 
  -6   6   4      105.04      111.39     10.89 o 
  -5   6   4     9804.49     9724.63    136.87 o 
  -4   6   4      215.93      236.86     12.54 o 
  -3   6   4     1526.03     1397.83     25.01 o 
  -2   6   4     2839.83     2978.02     39.95 o 
  -1   6   4        1.78       11.74      3.30 o 
   0   6   4     9094.58     9374.74    130.82 o 
   1   6   4       32.62       34.75      6.46 o 
   2   6   4     2364.68     2236.20     36.64 o 
   3   6   4     3869.23     3967.46     45.38 o 
   4   6   4      241.65      226.72      8.21 o 
   5   6   4      952.85      937.35     24.98 o 
   6   6   4      281.94      299.40     25.98 o 
   7   6   4      399.73      442.77     39.21 o 
   8   6   4       60.85       65.51     20.79 o 
   9   6   4      102.65      129.24     27.83 o 
 -11   7   4      236.52      288.33     28.58 o 
 -10   7   4        9.90        9.30     16.92 o 
  -9   7   4      126.34       78.22     18.77 o 
  -8   7   4       24.12       21.15     11.74 o 
  -7   7   4        2.97       13.09     10.24 o 
  -6   7   4       51.22       63.16     12.70 o 
  -5   7   4      344.87      321.48     12.09 o 
  -4   7   4        0.56       -1.42      5.38 o 
  -3   7   4     2048.02     2246.58     36.62 o 
  -2   7   4     6063.32     6186.69     78.61 o 
  -1   7   4     5922.72     6337.22     80.33 o 
   0   7   4      101.08       96.11      4.70 o 
   1   7   4     4527.58     4672.60     60.56 o 
   2   7   4     5093.28     5228.50     77.38 o 
   3   7   4     2060.61     2012.24     37.92 o 
   4   7   4      252.29      228.59     14.45 o 
   5   7   4     1319.07     1300.62     31.46 o 
   6   7   4     1309.55     1244.35     31.84 o 
   7   7   4     1499.33     1481.96     88.07 o 
   8   7   4      242.13      307.64     63.19 o 
   9   7   4       91.77      145.95     40.94 o 
 -11   8   4       40.13       63.99     22.20 o 
 -10   8   4      307.22      335.23     27.28 o 
  -9   8   4       47.28       44.26     16.29 o 
  -8   8   4     1443.82     1467.52     39.55 o 
  -7   8   4      187.00      204.72     14.82 o 
  -6   8   4       37.67       38.72     10.99 o 
  -5   8   4     2945.23     2726.49     44.83 o 
  -4   8   4     1726.96     1691.32     30.36 o 
  -3   8   4      597.74      576.79     14.67 o 
  -2   8   4     3841.79     3839.63     51.06 o 
  -1   8   4     4826.43     5057.07     65.60 o 
   0   8   4     8418.53     8275.23    103.75 o 
   1   8   4     2557.42     2440.13     39.87 o 
   2   8   4      710.99      738.88     17.38 o 
   3   8   4        8.47        5.43      4.99 o 
   4   8   4     3102.68     2914.25     41.89 o 
   5   8   4      207.94      216.60     13.43 o 
   6   8   4       31.55       36.60     14.90 o 
   7   8   4       69.14       86.26     18.86 o 
   8   8   4       61.93       43.98     46.03 o 
   9   8   4      133.51      138.53     26.35 o 
 -11   9   4       42.99       52.34     22.69 o 
 -10   9   4       32.96       39.12     19.92 o 
  -9   9   4       81.08      107.52     15.54 o 
  -8   9   4      578.00      649.42     25.06 o 
  -7   9   4      213.32      200.48     15.16 o 
  -6   9   4      423.23      403.75     17.61 o 
  -5   9   4     1662.96     1579.05     29.90 o 
  -4   9   4      949.02      907.40     20.71 o 
  -3   9   4      763.47      730.44     17.30 o 
  -2   9   4     2309.80     2329.65     33.56 o 
  -1   9   4      186.43      171.65      7.18 o 
   0   9   4       79.32       67.99      5.14 o 
   1   9   4      629.99      561.09     14.91 o 
   2   9   4      542.85      529.06     15.12 o 
   3   9   4     1139.52     1065.29     19.46 o 
   4   9   4     1529.71     1328.30     63.61 o 
   5   9   4      228.18      187.45     14.91 o 
   6   9   4      937.50      939.24     31.96 o 
   7   9   4      125.73      111.04     21.09 o 
   8   9   4      116.66       95.49     22.64 o 
   9   9   4      102.09      119.78     25.97 o 
 -10  10   4       26.90       68.06     18.96 o 
  -9  10   4        1.39        8.20     13.41 o 
  -8  10   4       85.33       79.57     14.24 o 
  -7  10   4       37.43       38.03     11.75 o 
  -6  10   4       19.16       19.16     10.43 o 
  -5  10   4     1128.86     1075.12     27.81 o 
  -4  10   4     5860.59     5808.80     85.64 o 
  -3  10   4      721.61      669.45     16.66 o 
  -2  10   4     4014.81     3963.48     54.35 o 
  -1  10   4      766.17      798.10     15.74 o 
   0  10   4     1364.53     1378.78     25.89 o 
   1  10   4        6.12       14.97     12.01 o 
   2  10   4       67.09       69.52      8.73 o 
   3  10   4      108.39       99.01      7.08 o 
   4  10   4     3221.27     3231.94     61.57 o 
   5  10   4       39.68       50.77     10.74 o 
   6  10   4     1187.41     1161.03     31.72 o 
   7  10   4        0.36        3.04     16.95 o 
   8  10   4      632.37      625.06     35.79 o 
   9  10   4       23.81       49.93     30.30 o 
 -10  11   4       52.01       44.22     19.67 o 
  -9  11   4       97.88      111.33     16.50 o 
  -8  11   4        7.19       18.00     13.09 o 
  -7  11   4       32.89       15.47     11.27 o 
  -6  11   4       95.40      105.99     12.79 o 
  -5  11   4      266.38      233.82     16.06 o 
  -4  11   4     1290.89     1223.65     40.57 o 
  -3  11   4      253.42      225.55     10.28 o 
  -2  11   4      209.81      202.02      9.76 o 
  -1  11   4       25.05       25.52      5.33 o 
   0  11   4       12.49       13.47      5.40 o 
   1  11   4     5100.58     4921.51     86.31 o 
   2  11   4       77.33       81.10      6.52 o 
   3  11   4     3200.42     3191.53     45.26 o 
   4  11   4      169.45      150.91     12.49 o 
   5  11   4       95.85       75.93     11.68 o 
   6  11   4        1.70       15.79     10.89 o 
   7  11   4        3.83       -1.85     11.67 o 
   8  11   4        1.08      -13.67     19.28 o 
 -10  12   4      152.46      149.42     22.79 o 
  -9  12   4      160.97      205.50     18.54 o 
  -8  12   4      369.65      347.22     20.29 o 
  -7  12   4      141.43      179.05     15.54 o 
  -6  12   4     1058.76      966.58     28.22 o 
  -5  12   4        7.16        7.52      9.15 o 
  -4  12   4     4317.93     4330.15     77.11 o 
  -3  12   4       93.26       82.86      9.66 o 
  -2  12   4      318.01      297.67     13.44 o 
  -1  12   4     2365.11     2427.26     46.69 o 
   0  12   4     3117.71     2996.89     47.62 o 
   1  12   4     7521.33     7359.40    124.49 o 
   2  12   4      727.61      652.75     27.95 o 
   3  12   4       51.16       48.84      9.99 o 
   4  12   4     1974.29     1881.97     41.90 o 
   5  12   4      183.72      194.80     21.18 o 
   6  12   4        0.84      -10.80     10.80 o 
   7  12   4       57.63       71.68     22.30 o 
   8  12   4      303.57      228.85     27.91 o 
 -10  13   4       42.05       45.84     21.64 o 
  -9  13   4       19.16        8.07     14.72 o 
  -8  13   4       62.44       59.27     14.50 o 
  -7  13   4      149.66      142.25     15.41 o 
  -6  13   4       58.79       61.43     12.48 o 
  -5  13   4       23.27       38.72     13.50 o 
  -4  13   4      623.81      615.74     21.12 o 
  -3  13   4       48.10       58.89     11.64 o 
  -2  13   4      850.73      882.12     23.91 o 
  -1  13   4      880.16      950.87     21.31 o 
   0  13   4     2845.90     2890.76     56.34 o 
   1  13   4      568.47      569.91     20.08 o 
   2  13   4       66.92       64.08     10.50 o 
   3  13   4      190.87      160.31     12.82 o 
   4  13   4      345.94      299.42     23.78 o 
   5  13   4      212.38      192.26     15.37 o 
   6  13   4      599.30      626.23     56.42 o 
   7  13   4      633.10      710.24     32.44 o 
   8  13   4      183.14      196.44     37.07 o 
  -9  14   4      346.36      397.52     42.59 o 
  -8  14   4      219.72      236.38     18.35 o 
  -7  14   4       65.75       48.67     13.54 o 
  -6  14   4      210.69      229.49     16.69 o 
  -5  14   4     1328.26     1362.14     38.12 o 
  -4  14   4        2.98        7.92      9.57 o 
  -3  14   4       34.85       27.38      9.05 o 
  -2  14   4     1635.57     1559.02     35.19 o 
  -1  14   4     5232.80     5313.98     97.50 o 
   0  14   4     2179.01     2121.60     45.08 o 
   1  14   4     2080.05     2075.69     45.00 o 
   2  14   4      630.59      579.27     21.73 o 
   3  14   4      118.74       97.16     12.24 o 
   4  14   4      277.63      242.54     20.85 o 
   5  14   4      672.81      656.40     25.09 o 
   6  14   4        7.33       24.95     12.92 o 
   7  14   4       30.53       46.38     15.14 o 
  -9  15   4        1.35       10.93     15.26 o 
  -8  15   4        3.78       21.50     14.44 o 
  -7  15   4      171.82      199.21     17.42 o 
  -6  15   4      290.63      299.38     19.43 o 
  -5  15   4       48.30       63.77     12.67 o 
  -4  15   4       45.00       31.24     13.93 o 
  -3  15   4      273.32      229.05     14.34 o 
  -2  15   4      882.96      849.06     24.58 o 
  -1  15   4       14.82       12.32      8.86 o 
   0  15   4       42.11       42.64     10.86 o 
   1  15   4       75.57       73.45     11.88 o 
   2  15   4      696.99      653.82     23.43 o 
   3  15   4     1101.69      988.62     29.32 o 
   4  15   4      442.26      435.56     20.20 o 
   5  15   4     1003.78      908.88     29.97 o 
   6  15   4       41.58       41.12     13.81 o 
   7  15   4       44.96       40.79     14.88 o 
  -9  16   4        6.53       42.35     33.44 o 
  -8  16   4        6.09       13.19     19.38 o 
  -7  16   4        6.96       -2.52     13.47 o 
  -6  16   4       20.17       25.58     12.94 o 
  -5  16   4      807.98      810.00     27.20 o 
  -4  16   4       11.55       -1.19     10.70 o 
  -3  16   4     3252.26     3144.46     71.68 o 
  -2  16   4       78.94       92.41     11.55 o 
  -1  16   4       71.80       68.20     10.79 o 
   0  16   4      218.55      196.87     14.86 o 
   1  16   4      449.55      465.94     20.69 o 
   2  16   4       32.53       37.79     16.28 o 
   3  16   4      314.72      288.94     17.60 o 
   4  16   4       81.49       69.49     13.36 o 
   5  16   4     1422.56     1381.84     61.35 o 
   6  16   4        0.30       12.66     13.43 o 
   7  16   4        5.62       -2.74     17.13 o 
  -8  17   4        3.41       15.69     24.03 o 
  -7  17   4      408.73      476.48     24.04 o 
  -6  17   4       89.07       99.72     15.50 o 
  -5  17   4        5.54        4.88     11.56 o 
  -4  17   4        6.57        7.38     13.27 o 
  -3  17   4      399.60      406.97     19.49 o 
  -2  17   4       18.93       17.07     13.86 o 
  -1  17   4      573.25      576.99     29.10 o 
   0  17   4      336.79      338.94     32.02 o 
   1  17   4       34.50       20.28     11.65 o 
   2  17   4      794.87      735.88     26.39 o 
   3  17   4       19.95       27.43     11.78 o 
   4  17   4       47.07       41.61     13.44 o 
   5  17   4      247.59      244.51     18.39 o 
   6  17   4        1.13        2.18     14.54 o 
  -8  18   4       34.07       40.63     16.63 o 
  -7  18   4       20.62       32.90     15.78 o 
  -6  18   4      324.96      321.58     21.91 o 
  -5  18   4      586.01      629.53     42.02 o 
  -4  18   4        9.62        0.32     11.44 o 
  -3  18   4       61.33       45.55     12.22 o 
  -2  18   4      106.02       95.56     12.93 o 
  -1  18   4     1450.22     1481.80     59.89 o 
   0  18   4      979.01     1058.50     51.45 o 
   1  18   4      297.35      284.31     18.23 o 
   2  18   4      671.72      656.34     26.14 o 
   3  18   4      188.66      140.20     15.97 o 
   4  18   4      104.90       97.18     15.45 o 
   5  18   4      211.25      199.55     18.72 o 
   6  18   4       22.57       58.14     22.83 o 
  -7  19   4       14.32       32.58     16.31 o 
  -6  19   4       99.03      104.01     15.96 o 
  -5  19   4      121.82      141.77     16.69 o 
  -4  19   4      115.89      130.43     21.05 o 
  -3  19   4      151.83      165.73     15.81 o 
  -2  19   4       57.38       64.08     12.83 o 
  -1  19   4      352.02      379.06     26.60 o 
   0  19   4       85.34      129.73     36.63 o 
   1  19   4       70.21       78.20     16.68 o 
   2  19   4      191.64      179.94     16.86 o 
   3  19   4      102.30      138.36     16.50 o 
   4  19   4       53.25       59.14     14.51 o 
   5  19   4       58.20       46.03     15.08 o 
  -6  20   4       67.41      110.13     17.37 o 
  -5  20   4       23.26       19.68     14.19 o 
  -4  20   4      534.17      548.58     24.59 o 
  -3  20   4      174.72      166.48     20.36 o 
  -2  20   4       53.22       67.84     18.15 o 
  -1  20   4      593.14      659.71     57.66 o 
   0  20   4       73.67       82.48     18.11 o 
   1  20   4      145.04      135.23     19.78 o 
   2  20   4       23.96       25.34     13.62 o 
   3  20   4       21.72       18.22     13.99 o 
   4  20   4      143.29      173.40     20.21 o 
   5  20   4        5.82       30.16     23.44 o 
  -6  21   4       20.28       28.07     19.68 o 
  -5  21   4      311.11      319.91     22.07 o 
  -4  21   4       28.69       38.31     14.98 o 
  -3  21   4       30.30       49.33     15.92 o 
  -2  21   4      209.16      238.75     24.77 o 
  -1  21   4      146.76      137.79     61.24 o 
   0  21   4       92.49       65.46     19.88 o 
   1  21   4      509.74      539.34     29.96 o 
   2  21   4      155.17      182.80     18.87 o 
   3  21   4      684.47      718.00     41.54 o 
   4  21   4      473.02      460.43     25.48 o 
  -5  22   4       15.19       14.54     34.54 o 
  -4  22   4      168.86      228.83     20.40 o 
  -3  22   4        1.29      -10.79     18.44 o 
  -2  22   4      768.13      783.78     59.45 o 
  -1  22   4       29.78       39.14     18.68 o 
   0  22   4       33.89       69.86     21.15 o 
   1  22   4        9.89       10.30     20.76 o 
   2  22   4        3.61        3.43     27.72 o 
   3  22   4        5.21       33.92     18.23 o 
  -3  23   4      142.78      139.46     25.26 o 
  -2  23   4      974.55     1053.49     49.38 o 
  -1  23   4       35.22       37.60     22.33 o 
   0  23   4      125.87      151.95     58.46 o 
   1  23   4      146.18      150.48     21.74 o 
 -11   0   5      113.05      120.05     31.51 o 
  -9   0   5        4.59       11.33     23.54 o 
  -7   0   5      301.06      264.69     26.67 o 
  -5   0   5     7954.05     8504.55    275.08 o 
  -3   0   5    11168.46    11210.24    179.80 o 
  -1   0   5     3769.25     3948.59     67.22 o 
   1   0   5       19.50       27.29      8.44 o 
   3   0   5      182.13      193.48     14.32 o 
   5   0   5      299.43      338.07     21.07 o 
   7   0   5       53.26      140.45     31.57 o 
   9   0   5      968.19     1075.41     68.69 o 
 -11   1   5        1.50      -24.23     24.86 o 
 -10   1   5       54.66       70.75     19.85 o 
  -9   1   5        8.52       -1.48     16.23 o 
  -8   1   5      733.98      790.75     32.10 o 
  -7   1   5       46.15       46.16     29.37 o 
  -6   1   5      289.71      258.18     22.75 o 
  -5   1   5     2806.84     2979.46     55.71 o 
  -4   1   5     3011.68     3096.73     47.96 o 
  -3   1   5      757.06      795.70     22.06 o 
  -2   1   5        4.53        9.84      3.66 o 
  -1   1   5    14122.11    14713.40    164.98 o 
   0   1   5      891.85      918.58     16.63 o 
   1   1   5      649.26      604.40     15.89 o 
   2   1   5     3383.15     3436.98     54.94 o 
   3   1   5      451.59      516.22     19.13 o 
   4   1   5     3308.15     3220.68     62.92 o 
   5   1   5      716.24      692.98     20.26 o 
   6   1   5      244.73      235.08     21.74 o 
   7   1   5     1103.66     1081.10     43.63 o 
   8   1   5        4.12       18.04     20.96 o 
   9   1   5       72.63       69.90     25.37 o 
 -11   2   5       12.41       51.69     22.32 o 
 -10   2   5       37.42       43.11     22.00 o 
  -9   2   5      380.95      379.82     24.89 o 
  -8   2   5      441.63      401.93     40.01 o 
  -7   2   5     1599.11     1675.80     47.08 o 
  -6   2   5     2263.76     2411.82     48.00 o 
  -5   2   5      690.27      669.63     20.06 o 
  -4   2   5     1442.40     1438.95     25.99 o 
  -3   2   5     5946.08     6215.60     88.66 o 
  -2   2   5      602.87      543.27     10.74 o 
  -1   2   5        2.40        5.89      3.05 o 
   0   2   5     7540.87     7900.74     90.47 o 
   1   2   5    13546.63    13691.14    170.96 o 
   2   2   5     3143.41     3134.31     43.78 o 
   3   2   5        6.94       16.11      6.55 o 
   4   2   5      220.74      221.48      8.88 o 
   5   2   5     2362.22     2306.30     41.69 o 
   6   2   5     1794.66     1707.11     53.66 o 
   7   2   5       57.12       71.99     20.18 o 
   8   2   5       73.69       78.48     22.94 o 
   9   2   5      213.43      211.97     55.38 o 
 -11   3   5       73.47       56.78     21.88 o 
 -10   3   5      111.03      135.45     30.71 o 
  -9   3   5       41.90       48.43     17.58 o 
  -8   3   5       14.64       10.04     13.30 o 
  -7   3   5        0.42       -7.44     11.39 o 
  -6   3   5       17.09       23.70      8.73 o 
  -5   3   5      532.42      505.69     14.51 o 
  -4   3   5       43.30       43.89      6.21 o 
  -3   3   5       45.40       42.64      5.52 o 
  -2   3   5      124.87      148.58     12.35 o 
  -1   3   5     2939.07     3058.63     40.65 o 
   0   3   5     3704.56     3658.32     44.22 o 
   1   3   5     2538.59     2501.24     36.10 o 
   2   3   5     4917.99     4775.56     63.86 o 
   3   3   5      168.48      193.29     10.18 o 
   4   3   5     1096.64     1091.53     22.43 o 
   5   3   5       23.64       17.96      7.46 o 
   6   3   5      530.85      574.47     31.15 o 
   7   3   5      797.33      705.84     35.61 o 
   8   3   5      368.22      413.39     70.86 o 
   9   3   5      168.45      170.38     27.64 o 
 -11   4   5       18.66       30.97     20.90 o 
 -10   4   5      230.82      275.21     56.18 o 
  -9   4   5      620.17      647.91     33.05 o 
  -8   4   5      689.08      642.54     39.32 o 
  -7   4   5      380.71      390.83     46.44 o 
  -6   4   5      273.41      295.61     38.63 o 
  -5   4   5      348.93      342.74     12.69 o 
  -4   4   5     4722.22     4630.34     68.75 o 
  -3   4   5       21.31       19.53      5.21 o 
  -2   4   5     6069.25     6317.74     79.78 o 
  -1   4   5     5405.34     5533.58     70.34 o 
   0   4   5     6282.51     6575.81     94.20 o 
   1   4   5     3362.61     3345.02     53.79 o 
   2   4   5     4694.32     4618.89     62.23 o 
   3   4   5     1595.62     1594.11     26.11 o 
   4   4   5     3289.84     3300.49     47.96 o 
   5   4   5      431.65      397.88     16.85 o 
   6   4   5     1101.35     1042.71     40.24 o 
   7   4   5       98.14      128.43     21.71 o 
   8   4   5       64.40      101.10     22.68 o 
   9   4   5        6.92       24.36     24.12 o 
 -11   5   5       32.08       23.80     28.46 o 
 -10   5   5      156.15      174.76     22.93 o 
  -9   5   5     1202.68     1378.11     46.36 o 
  -8   5   5       82.51       77.70     16.81 o 
  -7   5   5       30.95       13.97     12.67 o 
  -6   5   5       35.51       40.48     11.19 o 
  -5   5   5     2618.79     2542.93     80.26 o 
  -4   5   5      470.31      468.14     13.62 o 
  -3   5   5     2208.99     2292.88     37.34 o 
  -2   5   5      819.60      874.18     15.15 o 
  -1   5   5     1697.33     1805.46     26.15 o 
   0   5   5     2387.10     2535.61     40.49 o 
   1   5   5      791.23      758.31     16.62 o 
   2   5   5      250.87      253.29      9.15 o 
   3   5   5     9454.60     9433.76    121.05 o 
   4   5   5      468.74      481.50     14.33 o 
   5   5   5     2739.32     2732.58     42.31 o 
   6   5   5      353.67      337.92     25.52 o 
   7   5   5        0.30       10.09     16.68 o 
   8   5   5        8.43       14.18     20.47 o 
   9   5   5       17.21       -7.45     20.82 o 
 -11   6   5       59.67       50.41     54.44 o 
 -10   6   5       27.68       16.10     27.80 o 
  -9   6   5       16.98       24.67     16.88 o 
  -8   6   5       47.73       35.74     15.41 o 
  -7   6   5      429.80      422.07     30.49 o 
  -6   6   5      900.38      806.56     23.37 o 
  -5   6   5     1386.86     1254.85     33.82 o 
  -4   6   5     3312.71     3204.56     50.29 o 
  -3   6   5       95.28      111.12      7.56 o 
  -2   6   5     2776.32     2715.91     42.54 o 
  -1   6   5       19.36       36.08      4.56 o 
   0   6   5      274.60      266.13     18.21 o 
   1   6   5      124.10      112.14     10.53 o 
   2   6   5      345.36      355.24     11.16 o 
   3   6   5      193.34      203.69      8.80 o 
   4   6   5     1206.39     1199.45     20.33 o 
   5   6   5      128.25      118.71     11.59 o 
   6   6   5      819.15      886.23     38.07 o 
   7   6   5        1.21       12.74     18.08 o 
   8   6   5      188.27      189.27     27.30 o 
   9   6   5        8.56        1.99     21.33 o 
 -11   7   5        3.37       25.92     21.28 o 
 -10   7   5      113.80       76.29     19.99 o 
  -9   7   5      540.11      579.58     30.83 o 
  -8   7   5        9.89        8.22     13.80 o 
  -7   7   5       48.54       64.17     11.67 o 
  -6   7   5     1011.03      948.87     41.13 o 
  -5   7   5     1709.60     1689.92     32.09 o 
  -4   7   5       15.43       29.74      6.64 o 
  -3   7   5      606.23      640.76     17.26 o 
  -2   7   5     8517.49     8621.18    121.11 o 
  -1   7   5     2342.51     2235.30     35.83 o 
   0   7   5    10842.94    10855.10    152.81 o 
   1   7   5      119.28      130.41      9.49 o 
   2   7   5      106.28      117.42      8.11 o 
   3   7   5     5392.51     5196.31     64.01 o 
   4   7   5      143.93      139.87      7.79 o 
   5   7   5      115.31       85.20     13.06 o 
   6   7   5     2204.22     2208.33     63.97 o 
   7   7   5      228.32      243.01     24.44 o 
   8   7   5     1345.54     1331.65     52.34 o 
 -11   8   5       13.73       26.35     20.96 o 
 -10   8   5        7.23       31.35     19.37 o 
  -9   8   5       91.15       84.70     18.73 o 
  -8   8   5      704.03      674.80     30.76 o 
  -7   8   5     1268.05     1197.59     31.63 o 
  -6   8   5     1835.67     1777.02     39.18 o 
  -5   8   5     1670.55     1681.91     31.53 o 
  -4   8   5      984.08      948.39     31.98 o 
  -3   8   5     1153.74     1066.90     27.88 o 
  -2   8   5      460.97      476.19     13.42 o 
  -1   8   5       74.45       78.22      5.48 o 
   0   8   5     6167.79     6288.54     92.28 o 
   1   8   5     1860.55     1864.03     50.09 o 
   2   8   5     3133.14     3199.32     51.56 o 
   3   8   5     2146.50     2090.89     38.81 o 
   4   8   5      226.09      235.48     10.29 o 
   5   8   5      149.99      158.62     20.78 o 
   6   8   5      498.11      489.58     29.26 o 
   7   8   5      184.78      184.20     40.45 o 
   8   8   5       82.63       90.24     25.04 o 
 -10   9   5        0.77       -0.73     17.59 o 
  -9   9   5      190.51      224.60     29.12 o 
  -8   9   5       13.87       25.99     15.87 o 
  -7   9   5      236.39      211.85     15.59 o 
  -6   9   5     1753.41     1612.94     38.62 o 
  -5   9   5       11.65       -2.56      7.15 o 
  -4   9   5       22.83       18.42      8.76 o 
  -3   9   5     1628.82     1543.27     47.06 o 
  -2   9   5     1333.71     1328.52     25.09 o 
  -1   9   5     1744.08     1772.41     27.27 o 
   0   9   5     3227.61     3022.47    203.63 o 
   1   9   5     3228.86     3290.02     52.85 o 
   2   9   5     1040.40     1025.94     24.51 o 
   3   9   5     3362.57     3264.52     47.93 o 
   4   9   5      814.08      818.54     18.27 o 
   5   9   5      791.71      775.90     56.34 o 
   6   9   5      105.62      100.49     20.34 o 
   7   9   5      832.89      832.92     40.46 o 
   8   9   5      349.71      341.46     29.64 o 
 -10  10   5      106.19       97.73     22.88 o 
  -9  10   5      174.96      194.02     38.66 o 
  -8  10   5      428.31      412.17     20.44 o 
  -7  10   5      216.19      236.36     18.19 o 
  -6  10   5      364.61      362.17     17.30 o 
  -5  10   5     1160.30     1154.33     25.17 o 
  -4  10   5      109.59      105.28     10.81 o 
  -3  10   5     9554.30     9601.91    136.03 o 
  -2  10   5      188.62      215.20     10.60 o 
  -1  10   5     2203.44     2107.72     43.43 o 
   0  10   5     2133.66     2043.29     43.77 o 
   1  10   5     1717.64     1710.16     36.93 o 
   2  10   5      417.07      367.43     20.50 o 
   3  10   5      249.67      256.42     10.16 o 
   4  10   5        0.70       -0.85      6.79 o 
   5  10   5      541.17      541.87     23.87 o 
   6  10   5       59.69       45.58     18.45 o 
   7  10   5       12.86       17.13     19.90 o 
   8  10   5        1.36        3.91     21.59 o 
 -10  11   5      118.04      110.75     45.04 o 
  -9  11   5       88.98       74.04     18.55 o 
  -8  11   5        9.48       -1.19     11.48 o 
  -7  11   5       41.01       34.25     12.17 o 
  -6  11   5      608.91      547.19     20.96 o 
  -5  11   5      389.50      380.90     14.70 o 
  -4  11   5     2090.98     1990.10     64.00 o 
  -3  11   5      291.02      288.26     17.75 o 
  -2  11   5      361.58      325.88     17.93 o 
  -1  11   5       37.31       45.99      9.74 o 
   0  11   5       58.21       75.96     10.46 o 
   1  11   5       45.18       49.57      7.98 o 
   2  11   5     3391.96     3348.41     63.52 o 
   3  11   5      362.23      361.36     12.25 o 
   4  11   5     6360.87     6372.88     84.40 o 
   5  11   5       15.91        8.54     10.56 o 
   6  11   5      228.34      214.11     36.96 o 
   7  11   5       81.96      125.30     23.44 o 
   8  11   5        1.05       -0.37     22.17 o 
 -10  12   5       33.56        4.88     29.04 o 
  -9  12   5       16.20        0.40     16.40 o 
  -8  12   5      299.93      270.19     18.41 o 
  -7  12   5      240.67      219.62     16.72 o 
  -6  12   5     1956.64     1871.89     42.55 o 
  -5  12   5        8.07       34.08     10.67 o 
  -4  12   5     1961.84     1784.92     38.89 o 
  -3  12   5      426.31      401.92     17.49 o 
  -2  12   5       83.41       93.26      8.60 o 
  -1  12   5      131.52      127.68     12.26 o 
   0  12   5     2197.14     2132.80     46.94 o 
   1  12   5      128.18      124.95     13.42 o 
   2  12   5      540.94      537.38     44.55 o 
   3  12   5       48.02       55.32     12.36 o 
   4  12   5       17.39       -2.77      9.69 o 
   5  12   5      121.67      153.00     33.15 o 
   6  12   5      161.45      199.44     24.02 o 
   7  12   5        4.08        6.64     19.87 o 
  -9  13   5       14.74       23.69     18.46 o 
  -8  13   5       11.03       17.20     13.90 o 
  -7  13   5       21.23       20.07     16.25 o 
  -6  13   5      275.52      287.77     31.18 o 
  -5  13   5      422.81      417.07     19.17 o 
  -4  13   5       75.02       81.60     11.71 o 
  -3  13   5      659.57      671.71     34.17 o 
  -2  13   5     3544.42     3418.89     62.97 o 
  -1  13   5     4677.48     4715.38    135.12 o 
   0  13   5     1489.30     1368.71     55.65 o 
   1  13   5      425.24      403.34     28.59 o 
   2  13   5       75.39       68.75     16.44 o 
   3  13   5      322.71      345.38     18.04 o 
   4  13   5       10.91       -6.98     12.00 o 
   5  13   5      188.93      199.70     15.80 o 
   6  13   5      711.60      801.67     40.74 o 
   7  13   5     1158.70     1189.82     91.29 o 
  -9  14   5        8.76       15.57     18.59 o 
  -8  14   5        2.15       11.76     13.15 o 
  -7  14   5      411.92      425.29     21.58 o 
  -6  14   5      352.60      326.34     22.17 o 
  -5  14   5      742.89      675.89     24.16 o 
  -4  14   5       19.86       26.49     10.94 o 
  -3  14   5       63.40       50.15     10.36 o 
  -2  14   5       79.82       79.93     15.61 o 
  -1  14   5      924.14      861.77     33.02 o 
   0  14   5       32.34       35.60     23.32 o 
   1  14   5      788.14      796.69     25.33 o 
   2  14   5      505.93      475.54     20.29 o 
   3  14   5      330.60      333.78     18.67 o 
   4  14   5       19.10       18.37     11.32 o 
   5  14   5       51.10       38.19     12.93 o 
   6  14   5      318.21      304.66     20.57 o 
   7  14   5        3.09        8.77     22.29 o 
  -9  15   5       27.93        4.91     15.75 o 
  -8  15   5      243.85      265.96     27.14 o 
  -7  15   5      123.72      151.28     16.90 o 
  -6  15   5        2.22       -7.85     12.07 o 
  -5  15   5      636.95      626.04     23.74 o 
  -4  15   5      472.60      437.19     20.77 o 
  -3  15   5        4.01        3.52     10.42 o 
  -2  15   5       31.86       36.08     14.83 o 
  -1  15   5      484.58      489.72     26.34 o 
   0  15   5       57.77       78.38     24.61 o 
   1  15   5      549.03      486.40     20.92 o 
   2  15   5      384.54      417.15     19.82 o 
   3  15   5     3283.76     3274.56    102.31 o 
   4  15   5      210.67      216.37     17.05 o 
   5  15   5      333.23      338.17     21.35 o 
   6  15   5      192.60      150.04     17.51 o 
  -8  16   5       28.11       40.57     16.30 o 
  -7  16   5       33.13       43.40     14.45 o 
  -6  16   5       99.82      116.40     17.52 o 
  -5  16   5       12.54       17.92     12.36 o 
  -4  16   5     1243.90     1223.27     32.66 o 
  -3  16   5      202.89      186.78     14.29 o 
  -2  16   5     2549.31     2692.68     71.04 o 
  -1  16   5        1.57      -12.84     12.84 o 
   0  16   5       14.95       15.79     14.53 o 
   1  16   5       51.06       66.23     12.58 o 
   2  16   5      307.03      303.28     20.54 o 
   3  16   5       81.76       96.18     14.59 o 
   4  16   5      640.42      527.28     23.43 o 
   5  16   5        0.15       -3.74     13.17 o 
   6  16   5      144.30      145.00     17.94 o 
  -8  17   5        5.93      -15.06     15.06 o 
  -7  17   5        9.50        0.07     17.62 o 
  -6  17   5      153.50      147.70     16.91 o 
  -5  17   5       57.95       52.84     13.76 o 
  -4  17   5       27.98       47.36     12.99 o 
  -3  17   5       29.00       17.24     16.33 o 
  -2  17   5        6.78       12.45     15.80 o 
  -1  17   5      351.56      344.30     83.18 o 
   0  17   5      215.53      193.00     22.88 o 
   1  17   5       98.19      106.69     17.58 o 
   2  17   5      423.33      400.93     20.75 o 
   3  17   5     1865.16     1803.13     55.16 o 
   4  17   5       89.12       99.98     15.83 o 
   5  17   5      477.16      519.49     25.96 o 
   6  17   5       65.40       69.00     25.09 o 
  -7  18   5      336.84      325.04     22.48 o 
  -6  18   5       90.88      100.89     16.18 o 
  -5  18   5      237.31      221.14     18.17 o 
  -4  18   5        2.55       13.51     13.81 o 
  -3  18   5       78.98       97.56     19.18 o 
  -2  18   5       22.72       27.57     16.19 o 
  -1  18   5      162.43      130.76     20.31 o 
   0  18   5       15.03       13.76     16.05 o 
   1  18   5     1420.15     1464.19     54.66 o 
   2  18   5       25.06       47.77     14.01 o 
   3  18   5       60.09       52.52     14.59 o 
   4  18   5        7.37       21.95     14.09 o 
   5  18   5      458.74      474.56     25.12 o 
  -7  19   5        9.63       14.53     16.67 o 
  -6  19   5      283.17      297.42     21.26 o 
  -5  19   5      230.47      228.61     19.09 o 
  -4  19   5      165.73      193.58     18.87 o 
  -3  19   5      501.39      577.80     31.81 o 
  -2  19   5      182.91      217.10     23.69 o 
  -1  19   5     1145.05     1239.61     46.28 o 
   0  19   5      823.69      840.54     37.57 o 
   1  19   5        2.53        3.86     15.20 o 
   2  19   5        0.00       -7.86     14.37 o 
   3  19   5      117.95      109.37     29.64 o 
   4  19   5       47.70       41.81     15.92 o 
  -6  20   5      245.71      282.58     21.71 o 
  -5  20   5       47.91       49.78     15.54 o 
  -4  20   5      225.26      265.56     27.63 o 
  -3  20   5      118.28      122.85     22.29 o 
  -2  20   5        7.78       14.46     18.52 o 
  -1  20   5       19.96       24.97     17.31 o 
   0  20   5       56.45       67.55     19.21 o 
   1  20   5      129.41      136.13     23.56 o 
   2  20   5       52.57       49.13     17.42 o 
   3  20   5       26.99       30.04     18.07 o 
   4  20   5        0.23       -8.88     15.34 o 
  -5  21   5        6.21       12.57     20.78 o 
  -4  21   5      226.68      252.10     33.16 o 
  -3  21   5       35.60       42.32     21.41 o 
  -2  21   5       54.05       33.84     22.96 o 
  -1  21   5        0.13      -16.09     16.09 o 
   0  21   5        2.11       17.73     21.15 o 
   1  21   5        0.06       -7.64     31.68 o 
   2  21   5      337.73      355.73     34.87 o 
   3  21   5       38.83       20.43     18.02 o 
  -4  22   5        0.92       12.45     22.50 o 
  -3  22   5      927.49     1005.32     46.26 o 
  -2  22   5       16.85       14.14     19.81 o 
  -1  22   5        2.15      -14.20     18.02 o 
   0  22   5       32.75       54.72     24.77 o 
   1  22   5      226.52      209.70     26.26 o 
 -10   0   6      941.91     1039.66     59.17 o 
  -8   0   6     2118.18     2073.11     81.72 o 
  -6   0   6      960.64      967.27     50.29 o 
  -4   0   6       21.31       20.86      9.54 o 
  -2   0   6    22556.37    22878.21    360.90 o 
   0   0   6     5506.93     5625.26    170.04 o 
   2   0   6     2575.07     2534.11     62.20 o 
   4   0   6     1503.51     1435.78     33.95 o 
   6   0   6     1224.50     1045.38     60.93 o 
   8   0   6      104.51      122.91     37.51 o 
 -11   1   6        0.24       -0.27     27.83 o 
 -10   1   6       24.74       42.94     19.48 o 
  -9   1   6      163.30      163.97     20.91 o 
  -8   1   6       72.37       66.19     17.32 o 
  -7   1   6       11.11       14.31     14.67 o 
  -6   1   6       87.48       89.18      9.20 o 
  -5   1   6     1430.74     1377.30     28.02 o 
  -4   1   6      413.55      382.05     13.52 o 
  -3   1   6     1642.54     1686.78     26.77 o 
  -2   1   6     4338.54     4500.13     54.41 o 
  -1   1   6      437.26      456.99     11.38 o 
   0   1   6     1642.32     1632.68     26.07 o 
   1   1   6      222.17      197.20     10.22 o 
   2   1   6     1257.01     1187.93     25.65 o 
   3   1   6     5230.73     5340.90     83.11 o 
   4   1   6      891.28      856.59     17.90 o 
   5   1   6     3708.88     3761.98     64.67 o 
   6   1   6     1501.49     1537.96     56.97 o 
   7   1   6        0.60       -7.92     18.81 o 
   8   1   6      198.47      211.24     27.41 o 
 -11   2   6      295.74      325.05     30.04 o 
 -10   2   6      582.32      675.57     49.44 o 
  -9   2   6        1.36      -14.81     14.81 o 
  -8   2   6       87.63       82.47     17.15 o 
  -7   2   6     1835.46     1799.65     50.60 o 
  -6   2   6      356.45      375.62     16.98 o 
  -5   2   6     2856.16     2678.40     51.65 o 
  -4   2   6      324.70      325.81     18.28 o 
  -3   2   6     1185.38     1229.01     21.46 o 
  -2   2   6      409.27      383.43     13.66 o 
  -1   2   6       69.94       82.22      5.02 o 
   0   2   6       36.78       50.17      5.46 o 
   1   2   6     1663.81     1570.46     30.48 o 
   2   2   6     1672.84     1649.70     41.01 o 
   3   2   6     1545.56     1542.79     34.04 o 
   4   2   6      231.83      195.08      9.61 o 
   5   2   6      159.31      162.79     22.84 o 
   6   2   6      227.88      282.93     25.07 o 
   7   2   6      820.35      863.79     42.30 o 
   8   2   6        5.62        6.18     21.44 o 
 -11   3   6        8.51       -8.83     20.40 o 
 -10   3   6       46.08       81.87     21.17 o 
  -9   3   6        3.93       13.37     22.47 o 
  -8   3   6      105.82       99.79     16.93 o 
  -7   3   6      365.63      350.23     22.27 o 
  -6   3   6       12.60        8.67      9.29 o 
  -5   3   6        2.25       -0.72      8.06 o 
  -4   3   6      422.83      371.22     29.62 o 
  -3   3   6       49.57       60.50      6.61 o 
  -2   3   6      342.80      379.13     20.51 o 
  -1   3   6    10938.44    11307.19    164.41 o 
   0   3   6     6869.19     6888.53     89.84 o 
   1   3   6    11188.55    11337.71    143.81 o 
   2   3   6     2020.21     1950.47     36.57 o 
   3   3   6       76.27       92.70     10.00 o 
   4   3   6      698.68      679.57     19.45 o 
   5   3   6        4.91        1.96      9.73 o 
   6   3   6       24.47       43.83     19.07 o 
   7   3   6     1521.45     1509.33     54.36 o 
   8   3   6     1141.02     1211.26     51.48 o 
 -11   4   6      300.59      375.16     64.48 o 
 -10   4   6       91.16       79.56     20.27 o 
  -9   4   6        3.23       28.40     23.21 o 
  -8   4   6       19.35       17.36     15.36 o 
  -7   4   6      237.05      249.87     19.45 o 
  -6   4   6     3150.87     3082.66     71.53 o 
  -5   4   6       25.75       22.58      8.24 o 
  -4   4   6     3346.46     3283.71     58.53 o 
  -3   4   6     1422.95     1394.32     25.96 o 
  -2   4   6      493.21      485.74     13.05 o 
  -1   4   6     2659.99     2589.57     58.52 o 
   0   4   6       98.32      111.44      6.87 o 
   1   4   6      255.51      257.41     11.99 o 
   2   4   6     1269.70     1218.38     30.06 o 
   3   4   6       19.86       29.59     10.27 o 
   4   4   6        4.21        6.25      7.62 o 
   5   4   6       89.94       83.01      9.73 o 
   6   4   6      211.64      209.77     39.16 o 
   7   4   6      150.13      151.94     23.99 o 
   8   4   6      157.22      218.87     38.72 o 
 -11   5   6        5.09        7.37     21.40 o 
 -10   5   6       10.71       15.85     18.88 o 
  -9   5   6        6.07       -8.22     16.39 o 
  -8   5   6       25.25       50.45     16.55 o 
  -7   5   6      824.24      892.89     41.66 o 
  -6   5   6      141.23       93.68     11.11 o 
  -5   5   6       54.71       73.51     10.37 o 
  -4   5   6     3082.26     3056.76     50.79 o 
  -3   5   6     3132.17     3119.28     49.03 o 
  -2   5   6     3327.72     3440.93     52.52 o 
  -1   5   6      655.61      641.71     15.66 o 
   0   5   6        6.56       22.67      8.53 o 
   1   5   6      230.08      205.75      9.14 o 
   2   5   6     6163.81     6193.93     94.93 o 
   3   5   6      640.65      679.26     20.07 o 
   4   5   6     5049.20     5256.68     72.83 o 
   5   5   6      553.78      550.33     17.19 o 
   6   5   6     1273.82     1297.94     65.86 o 
   7   5   6      108.44      118.51     24.01 o 
   8   5   6       22.43       12.60     22.17 o 
 -11   6   6      121.83      122.89     24.69 o 
 -10   6   6      188.46      175.83     24.18 o 
  -9   6   6      419.14      466.17     28.48 o 
  -8   6   6      295.23      299.65     22.35 o 
  -7   6   6       44.87       35.36     16.66 o 
  -6   6   6      165.44      154.12     15.33 o 
  -5   6   6      945.29      891.07     26.03 o 
  -4   6   6       25.31       21.70      9.00 o 
  -3   6   6     4014.84     3986.25     60.73 o 
  -2   6   6      372.07      395.49     28.81 o 
  -1   6   6    10875.02    10578.93    173.11 o 
   0   6   6     1130.35     1125.09     29.77 o 
   1   6   6       12.77       30.76     14.81 o 
   2   6   6      701.32      697.03     16.12 o 
   3   6   6     2939.86     2888.24     50.66 o 
   4   6   6       33.66       32.50      8.55 o 
   5   6   6       48.48       64.76      9.60 o 
   6   6   6       65.20       57.72     19.22 o 
   7   6   6      311.97      337.27     29.26 o 
   8   6   6       46.20       47.01     24.99 o 
 -10   7   6      147.39      184.44     37.18 o 
  -9   7   6      174.56      173.15     46.55 o 
  -8   7   6      186.87      208.04     21.01 o 
  -7   7   6       48.66       20.83     30.36 o 
  -6   7   6      162.79      146.18     16.00 o 
  -5   7   6        2.64        7.15      6.90 o 
  -4   7   6       14.58        8.12      6.58 o 
  -3   7   6      168.79      163.44      9.10 o 
  -2   7   6      102.39       99.61      7.40 o 
  -1   7   6     2224.27     2105.85     42.76 o 
   0   7   6      868.95      872.41     20.02 o 
   1   7   6     6335.56     6487.28     97.48 o 
   2   7   6       15.26       28.25      6.58 o 
   3   7   6     1725.44     1746.62     35.27 o 
   4   7   6      611.80      609.75     17.41 o 
   5   7   6      841.10      787.28     23.40 o 
   6   7   6        5.00       26.62     18.11 o 
   7   7   6      126.48      156.53     25.79 o 
   8   7   6       93.02      150.56     32.61 o 
 -10   8   6        1.44       -9.36     18.84 o 
  -9   8   6        3.03       -3.89     16.86 o 
  -8   8   6       16.25       30.58     16.02 o 
  -7   8   6      920.08      890.30     33.39 o 
  -6   8   6      193.80      211.74     17.36 o 
  -5   8   6      542.49      516.27     16.79 o 
  -4   8   6      464.12      474.91     15.15 o 
  -3   8   6      383.13      332.52     12.43 o 
  -2   8   6      376.85      336.00     17.64 o 
  -1   8   6      373.48      332.16     14.98 o 
   0   8   6      955.34      911.86     20.68 o 
   1   8   6      673.58      635.66     21.87 o 
   2   8   6     4102.80     3901.44    114.76 o 
   3   8   6       46.84       59.86     13.75 o 
   4   8   6      267.99      290.33     12.75 o 
   5   8   6      154.40      159.64     13.42 o 
   6   8   6     1597.06     1616.39     55.56 o 
   7   8   6       53.79       71.14     22.95 o 
   8   8   6      110.25      117.47     26.81 o 
 -10   9   6       72.80      103.68     22.11 o 
  -9   9   6       52.76       57.27     19.31 o 
  -8   9   6        0.52       16.97     15.63 o 
  -7   9   6      104.71       81.41     16.32 o 
  -6   9   6       90.93       83.52     13.06 o 
  -5   9   6      119.21      132.04     10.45 o 
  -4   9   6      679.16      643.79     17.82 o 
  -3   9   6     4265.48     4050.63     62.63 o 
  -2   9   6     1135.81     1074.08     27.88 o 
  -1   9   6      697.46      693.75     25.12 o 
   0   9   6     2583.31     2541.79     50.82 o 
   1   9   6     1503.88     1528.73     36.64 o 
   2   9   6     2349.17     2287.13     41.49 o 
   3   9   6      132.33      144.56      9.51 o 
   4   9   6       14.82       23.27      9.74 o 
   5   9   6     1550.77     1520.32     33.75 o 
   6   9   6      522.66      486.65     32.53 o 
   7   9   6        1.50       13.02     21.26 o 
 -10  10   6       76.64       93.70     42.70 o 
  -9  10   6        4.94       -7.71     16.49 o 
  -8  10   6       58.24       54.98     16.55 o 
  -7  10   6       19.45       28.02     15.48 o 
  -6  10   6       33.35       36.45     10.74 o 
  -5  10   6       65.27       63.83      9.30 o 
  -4  10   6     1833.77     1726.38     32.99 o 
  -3  10   6      438.97      410.97     27.13 o 
  -2  10   6     3306.04     3221.88     66.00 o 
  -1  10   6      891.33      801.65     23.79 o 
   0  10   6      138.50      124.51     11.56 o 
   1  10   6       52.21       46.23      8.23 o 
   2  10   6      837.54      842.32     21.77 o 
   3  10   6       48.82       41.73      7.38 o 
   4  10   6       94.82      120.37     11.96 o 
   5  10   6       55.46       50.82     17.83 o 
   6  10   6      319.00      303.24     27.88 o 
   7  10   6       13.59       19.14     21.69 o 
 -10  11   6       50.82       79.31     22.35 o 
  -9  11   6        4.03      -16.72     16.72 o 
  -8  11   6      278.67      299.32     23.81 o 
  -7  11   6     1059.22     1038.17     36.98 o 
  -6  11   6      396.62      430.58     19.60 o 
  -5  11   6      320.00      308.76     15.41 o 
  -4  11   6      836.41      823.23     25.89 o 
  -3  11   6     1046.53     1048.02     36.24 o 
  -2  11   6      921.89      867.40     26.13 o 
  -1  11   6       60.67       87.51     20.99 o 
   0  11   6     1019.13     1004.19     38.20 o 
   1  11   6       67.00       60.82      9.11 o 
   2  11   6     1206.90     1164.44     28.08 o 
   3  11   6     1876.21     1824.85     30.92 o 
   4  11   6       18.29       35.19     10.03 o 
   5  11   6     2483.35     2279.19     67.87 o 
   6  11   6       90.45       81.43     21.99 o 
   7  11   6       14.40       20.53     30.69 o 
  -9  12   6       22.04       13.83     26.37 o 
  -8  12   6      123.79      110.94     22.55 o 
  -7  12   6      756.59      683.74     25.02 o 
  -6  12   6      484.93      425.54     19.73 o 
  -5  12   6       14.10       17.79      9.13 o 
  -4  12   6      352.94      323.42     18.46 o 
  -3  12   6       96.00       97.60     12.84 o 
  -2  12   6     2409.69     2342.62     49.58 o 
  -1  12   6       62.95       55.62     17.61 o 
   0  12   6      657.72      629.74     22.35 o 
   1  12   6      380.85      361.35     18.74 o 
   2  12   6     2361.30     2393.02     61.05 o 
   3  12   6      274.18      293.55     16.82 o 
   4  12   6      326.67      338.87     35.17 o 
   5  12   6        9.50        4.37     18.06 o 
   6  12   6      579.58      591.33     36.72 o 
   7  12   6       61.51      104.59     25.46 o 
  -9  13   6      102.50      126.31     23.62 o 
  -8  13   6      233.09      190.79     22.07 o 
  -7  13   6      113.63      118.40     16.37 o 
  -6  13   6       15.83       30.85     12.25 o 
  -5  13   6       88.94       82.82     12.80 o 
  -4  13   6      370.83      325.17     14.92 o 
  -3  13   6       17.49       37.54     11.90 o 
  -2  13   6      172.75      206.04     20.49 o 
  -1  13   6      167.38      168.44     14.50 o 
   0  13   6     1679.44     1698.14     40.88 o 
   1  13   6      375.77      386.85     22.20 o 
   2  13   6     2087.21     2074.28     55.77 o 
   3  13   6       52.69       41.17     11.93 o 
   4  13   6       68.52       93.24     14.08 o 
   5  13   6        0.53       -1.68     18.06 o 
   6  13   6       59.38       13.52     30.58 o 
  -9  14   6        8.59        8.25     19.32 o 
  -8  14   6      132.17      147.16     21.54 o 
  -7  14   6       83.47      121.31     15.44 o 
  -6  14   6      449.15      424.21     20.97 o 
  -5  14   6      673.61      648.69     24.03 o 
  -4  14   6       91.48       94.92     12.54 o 
  -3  14   6      172.75      186.77     21.92 o 
  -2  14   6       35.61       63.37     15.30 o 
  -1  14   6      439.31      474.63     26.24 o 
   0  14   6      775.42      713.20     31.45 o 
   1  14   6      710.68      724.80     30.44 o 
   2  14   6      316.32      303.17     17.81 o 
   3  14   6      560.15      566.59     23.53 o 
   4  14   6      261.09      238.07     27.52 o 
   5  14   6      288.20      221.95     67.09 o 
   6  14   6      115.34      104.82     37.84 o 
  -8  15   6       77.52      109.35     20.35 o 
  -7  15   6      306.27      278.68     19.53 o 
  -6  15   6        2.81       -7.45     12.43 o 
  -5  15   6       50.46       30.93     12.54 o 
  -4  15   6     1385.86     1432.35     84.22 o 
  -3  15   6       67.80       66.07     16.11 o 
  -2  15   6      661.60      653.48     31.37 o 
  -1  15   6      418.00      498.82     47.60 o 
   0  15   6      461.05      402.87     31.07 o 
   1  15   6     1770.82     1742.49     84.25 o 
   2  15   6        6.78        0.64     13.26 o 
   3  15   6      112.04      127.73     18.09 o 
   4  15   6      483.33      503.12     23.56 o 
   5  15   6       35.69       23.98     20.76 o 
   6  15   6      197.03      214.53     56.75 o 
  -8  16   6       94.33       57.55     17.60 o 
  -7  16   6        7.45       20.48     16.97 o 
  -6  16   6       10.21        1.95     12.30 o 
  -5  16   6      528.89      528.97     23.49 o 
  -4  16   6       14.76       15.52     32.45 o 
  -3  16   6     1753.39     1734.18     53.44 o 
  -2  16   6      142.85      147.87     19.99 o 
  -1  16   6      100.20      119.90     19.47 o 
   0  16   6      188.28      166.96     19.44 o 
   1  16   6      256.64      271.67     39.76 o 
   2  16   6        1.85        0.45     33.57 o 
   3  16   6      148.14      190.26     24.99 o 
   4  16   6      217.73      243.78     25.04 o 
   5  16   6      305.33      238.62     29.86 o 
  -7  17   6       59.91       63.24     16.17 o 
  -6  17   6        7.46       31.79     15.37 o 
  -5  17   6        0.20       16.11     16.56 o 
  -4  17   6      642.41      659.78     55.16 o 
  -3  17   6        1.70        2.59     16.70 o 
  -2  17   6      515.91      600.01     39.18 o 
  -1  17   6      310.05      295.19     23.78 o 
   0  17   6       16.37       16.82     16.05 o 
   1  17   6     1774.99     1878.05     91.51 o 
   2  17   6       10.14       18.47     15.11 o 
   3  17   6      138.19      130.30     21.50 o 
   4  17   6      812.89      800.03     40.33 o 
   5  17   6       87.79       83.13     25.36 o 
  -7  18   6        4.53        5.38     21.74 o 
  -6  18   6      140.77      203.14     32.40 o 
  -5  18   6       12.46       -6.33     18.64 o 
  -4  18   6       96.39      121.88     21.30 o 
  -3  18   6      176.44      180.09     22.92 o 
  -2  18   6       63.59       42.42     17.64 o 
  -1  18   6      130.62      152.28     21.97 o 
   0  18   6        0.56        3.46     15.58 o 
   1  18   6      215.58      224.63     27.88 o 
   2  18   6      151.29      161.08     25.35 o 
   3  18   6      218.39      224.65     22.88 o 
   4  18   6       78.89       89.88     17.07 o 
  -6  19   6        0.61      -12.77     20.43 o 
  -5  19   6       40.03       43.76     21.22 o 
  -4  19   6        3.19       -4.00     18.68 o 
  -3  19   6       25.74       12.54     18.86 o 
  -2  19   6      151.25      165.50     23.45 o 
  -1  19   6      652.45      713.65     40.31 o 
   0  19   6      189.40      213.17     24.69 o 
   1  19   6      401.26      417.01     30.27 o 
   2  19   6      168.13      178.30     32.03 o 
   3  19   6        1.85        0.89     16.90 o 
  -5  20   6        8.52      -20.34     20.34 o 
  -4  20   6       72.97       88.80     34.29 o 
  -3  20   6       22.96       43.85     21.06 o 
  -2  20   6      623.78      681.81     37.32 o 
  -1  20   6      439.13      522.25     32.73 o 
   0  20   6       98.79       88.77     21.59 o 
   1  20   6      251.51      288.74     27.53 o 
   2  20   6      338.93      313.26     26.35 o 
  -4  21   6        2.95      -19.66     19.66 o 
  -3  21   6       34.60       32.10     28.02 o 
  -2  21   6        5.66       20.94     28.07 o 
  -1  21   6        0.75      -24.66     30.19 o 
   0  21   6       16.98       35.41     21.32 o 
   1  21   6       10.99       39.31     22.30 o 
 -11   0   7       38.87       84.86     34.04 o 
  -9   0   7      435.17      502.32     42.46 o 
  -7   0   7       23.05       36.69     14.38 o 
  -5   0   7       21.35       26.06     12.24 o 
  -3   0   7     1651.34     1554.44     85.57 o 
  -1   0   7     5730.22     5740.79    277.06 o 
   1   0   7      321.10      350.96     35.17 o 
   3   0   7     1619.85     1620.63     54.31 o 
   5   0   7       62.97       48.66     17.17 o 
   7   0   7      147.79      165.81     38.22 o 
 -11   1   7       17.07       38.41     22.48 o 
 -10   1   7        3.47       32.97     20.76 o 
  -9   1   7        4.67      -10.23     26.73 o 
  -8   1   7      404.44      441.27     26.58 o 
  -7   1   7       95.79      141.50     11.90 o 
  -6   1   7      205.05      223.12     12.94 o 
  -5   1   7     1158.29     1123.08     25.61 o 
  -4   1   7     2013.92     2073.03     37.82 o 
  -3   1   7      494.49      502.72     20.71 o 
  -2   1   7     4671.67     4859.13     96.11 o 
  -1   1   7       21.05       27.94      9.06 o 
   0   1   7      122.70      135.43      9.87 o 
   1   1   7     2759.46     2720.16     47.61 o 
   2   1   7      667.70      665.99     23.61 o 
   3   1   7     2938.22     2947.51     66.75 o 
   4   1   7     1455.97     1455.64     25.92 o 
   5   1   7      258.14      252.98     15.53 o 
   6   1   7     2422.31     2537.44     49.92 o 
   7   1   7       19.50       26.44     25.08 o 
 -11   2   7        6.89       -6.07     20.92 o 
 -10   2   7       34.37       14.75     20.22 o 
  -9   2   7      119.84      109.68     20.76 o 
  -8   2   7      111.92      110.11     18.16 o 
  -7   2   7      101.88      113.73     13.50 o 
  -6   2   7     1270.43     1301.77     32.65 o 
  -5   2   7      100.77      101.15      9.99 o 
  -4   2   7     1683.93     1728.76     32.94 o 
  -3   2   7        5.00       23.19     13.11 o 
  -2   2   7        3.50        1.09      8.03 o 
  -1   2   7      274.23      285.13     14.62 o 
   0   2   7        0.11        4.15      7.36 o 
   1   2   7      366.58      348.62     14.51 o 
   2   2   7     1312.55     1243.13     28.30 o 
   3   2   7      720.04      748.78     25.26 o 
   4   2   7       33.84       34.06      9.31 o 
   5   2   7       86.28       89.41     12.85 o 
   6   2   7      520.78      504.92     21.40 o 
   7   2   7      305.63      318.96     31.87 o 
 -11   3   7      147.55      101.02     34.98 o 
 -10   3   7       66.36       95.52     27.41 o 
  -9   3   7        2.55       -7.80     16.91 o 
  -8   3   7      295.20      296.69     22.20 o 
  -7   3   7      443.80      455.55     25.02 o 
  -6   3   7      710.77      751.82     24.25 o 
  -5   3   7        3.29       -1.30     10.74 o 
  -4   3   7       45.10       44.54      9.02 o 
  -3   3   7     1305.52     1324.95     33.82 o 
  -2   3   7       25.81       46.33      7.64 o 
  -1   3   7      750.12      703.78     18.20 o 
   0   3   7     5566.09     5551.29    109.36 o 
   1   3   7     3747.96     3540.20     93.40 o 
   2   3   7     2647.32     2748.24     49.11 o 
   3   3   7     1924.35     1906.48     38.01 o 
   4   3   7      686.70      655.74     19.07 o 
   5   3   7       25.63       26.61     11.30 o 
   6   3   7       65.02       96.78     14.50 o 
   7   3   7      169.25      195.62     27.55 o 
 -10   4   7       13.42       -2.28     18.86 o 
  -9   4   7      171.64      171.60     51.89 o 
  -8   4   7      134.46      152.37     20.71 o 
  -7   4   7      247.33      276.99     53.48 o 
  -6   4   7      112.41       93.47     11.83 o 
  -5   4   7      571.07      572.73     20.40 o 
  -4   4   7      176.29      163.23     13.76 o 
  -3   4   7      557.04      529.77     15.47 o 
  -2   4   7      676.87      644.24     17.99 o 
  -1   4   7      176.09      158.78      9.68 o 
   0   4   7     2356.37     2373.63     42.66 o 
   1   4   7     2304.54     2281.02     64.41 o 
   2   4   7       28.54       28.91      9.27 o 
   3   4   7      145.24      135.95     11.89 o 
   4   4   7     2553.44     2471.05     46.56 o 
   5   4   7      396.86      415.52     18.90 o 
   6   4   7       23.95       25.04     13.22 o 
   7   4   7      325.23      345.93     46.28 o 
 -10   5   7        0.90        5.32     19.36 o 
  -9   5   7       54.68       66.13     18.39 o 
  -8   5   7        0.73       24.94     15.67 o 
  -7   5   7      435.48      454.06     43.09 o 
  -6   5   7       35.55       19.92     10.47 o 
  -5   5   7      251.93      216.95     21.14 o 
  -4   5   7      430.50      448.36     17.64 o 
  -3   5   7     8878.05     8946.67    149.13 o 
  -2   5   7       65.81       48.02      9.01 o 
  -1   5   7     1596.64     1549.07     35.61 o 
   0   5   7        8.72       -0.26      6.68 o 
   1   5   7      374.08      345.66     14.88 o 
   2   5   7     1653.25     1634.50     34.01 o 
   3   5   7      384.63      397.08     17.05 o 
   4   5   7     1347.77     1386.15     27.96 o 
   5   5   7     3430.28     3496.70     61.22 o 
   6   5   7       48.56       50.69     21.06 o 
   7   5   7      797.50      829.13     44.18 o 
 -10   6   7      132.42      176.37     24.21 o 
  -9   6   7       31.20       11.86     28.73 o 
  -8   6   7      392.97      400.90     40.28 o 
  -7   6   7       61.61       94.30     18.07 o 
  -6   6   7        1.41       -3.11      9.99 o 
  -5   6   7      797.33      733.78     24.59 o 
  -4   6   7        4.73       -3.79      7.90 o 
  -3   6   7     1990.62     1796.84     39.05 o 
  -2   6   7     8395.82     8331.26    139.84 o 
  -1   6   7      370.43      343.75     19.52 o 
   0   6   7     1399.54     1347.68     28.08 o 
   1   6   7       39.00       56.56      9.90 o 
   2   6   7      674.23      682.88     21.37 o 
   3   6   7      190.59      202.66     20.62 o 
   4   6   7     1082.83      982.53     23.20 o 
   5   6   7      172.78      209.90     13.40 o 
   6   6   7       52.22       75.92     22.62 o 
   7   6   7       51.35       59.95     24.65 o 
 -10   7   7       11.25       23.37     19.03 o 
  -9   7   7        1.64      -16.58     16.58 o 
  -8   7   7       14.34       27.79     15.95 o 
  -7   7   7      114.63      127.52     17.00 o 
  -6   7   7       28.73       24.50     10.30 o 
  -5   7   7      239.72      228.28     13.89 o 
  -4   7   7     2314.39     2254.62     39.40 o 
  -3   7   7     2468.91     2495.08     50.43 o 
  -2   7   7      376.24      404.55     17.03 o 
  -1   7   7      683.02      688.78     31.09 o 
   0   7   7     2543.73     2459.32     49.45 o 
   1   7   7     1618.45     1561.53     55.13 o 
   2   7   7     2303.31     2344.22     44.83 o 
   3   7   7      243.48      244.58     18.93 o 
   4   7   7     1560.92     1469.57     29.26 o 
   5   7   7     1002.65      967.65     24.34 o 
   6   7   7       13.53       13.66     18.95 o 
   7   7   7      268.38      241.66     30.87 o 
 -10   8   7       14.47       28.57     33.05 o 
  -9   8   7       47.07       72.38     22.38 o 
  -8   8   7       82.81       88.27     21.75 o 
  -7   8   7      287.86      242.45     20.14 o 
  -6   8   7      499.84      490.01     24.83 o 
  -5   8   7     4885.69     4931.33     87.24 o 
  -4   8   7      301.85      289.45     15.16 o 
  -3   8   7      246.15      250.56     17.93 o 
  -2   8   7       15.04       19.67      9.58 o 
  -1   8   7      505.03      474.91     18.29 o 
   0   8   7      625.66      617.65     20.98 o 
   1   8   7       16.68       12.97      8.94 o 
   2   8   7      772.44      805.14     23.64 o 
   3   8   7      235.81      288.92     18.58 o 
   4   8   7      355.28      349.31     15.06 o 
   5   8   7        1.94        5.00     11.68 o 
   6   8   7       32.76       45.86     21.74 o 
   7   8   7      515.28      629.17     40.49 o 
 -10   9   7        1.66       12.85     20.29 o 
  -9   9   7       44.02       22.57     22.74 o 
  -8   9   7        0.79        4.65     16.03 o 
  -7   9   7      575.68      561.43     54.44 o 
  -6   9   7      294.20      272.75     30.58 o 
  -5   9   7      276.92      275.95     15.75 o 
  -4   9   7      196.08      198.79     22.07 o 
  -3   9   7       58.01       57.96     11.24 o 
  -2   9   7       18.90       15.84      9.94 o 
  -1   9   7     2800.61     2657.00     53.74 o 
   0   9   7      388.00      418.57     18.87 o 
   1   9   7     5649.86     5731.01    101.59 o 
   2   9   7      208.45      219.06     14.65 o 
   3   9   7      717.09      722.74     27.09 o 
   4   9   7      665.90      736.83     20.91 o 
   5   9   7      194.75      196.99     15.63 o 
   6   9   7      213.30      282.09     28.66 o 
   7   9   7      323.47      391.89     46.75 o 
  -9  10   7      245.22      240.52     32.94 o 
  -8  10   7       60.53       65.70     23.29 o 
  -7  10   7      279.67      282.89     21.66 o 
  -6  10   7      432.82      402.01     22.61 o 
  -5  10   7        5.74        7.02      8.76 o 
  -4  10   7       26.43       35.55     10.85 o 
  -3  10   7      179.54      162.28     18.08 o 
  -2  10   7      228.99      213.78     14.80 o 
  -1  10   7     1517.37     1415.37     34.97 o 
   0  10   7       13.26       27.82     10.86 o 
   1  10   7     1501.00     1512.64     40.33 o 
   2  10   7      217.18      237.99     29.88 o 
   3  10   7     1021.11     1019.07     27.68 o 
   4  10   7       85.74      107.34     12.81 o 
   5  10   7      493.63      548.96     30.47 o 
   6  10   7      277.37      308.01     30.30 o 
  -9  11   7       76.11       71.83     23.92 o 
  -8  11   7      104.20       76.78     18.49 o 
  -7  11   7        9.86        9.43     15.08 o 
  -6  11   7      181.98      168.14     41.66 o 
  -5  11   7       94.59       76.11     10.60 o 
  -4  11   7     2394.47     2256.47     49.16 o 
  -3  11   7       18.71       39.91     11.81 o 
  -2  11   7     2003.90     2034.82     45.47 o 
  -1  11   7      700.01      653.04     29.78 o 
   0  11   7      165.00      191.19     14.72 o 
   1  11   7      248.92      275.55     16.91 o 
   2  11   7      288.87      262.80     23.35 o 
   3  11   7       10.05       17.52      9.53 o 
   4  11   7     2124.64     2185.61     43.06 o 
   5  11   7        5.70       33.32     15.83 o 
   6  11   7     1002.10     1051.64     49.09 o 
  -9  12   7      398.46      397.03     28.99 o 
  -8  12   7      135.26      120.24     25.79 o 
  -7  12   7       16.72        8.04     15.77 o 
  -6  12   7      294.91      314.78     21.27 o 
  -5  12   7      125.93      130.80     14.71 o 
  -4  12   7      797.07      752.80     26.29 o 
  -3  12   7      281.47      275.83     19.65 o 
  -2  12   7      212.56      190.32     17.63 o 
  -1  12   7     1888.93     1892.22     44.03 o 
   0  12   7      516.91      526.68     22.19 o 
   1  12   7        2.73        7.23     11.34 o 
   2  12   7        1.50      -10.32     10.32 o 
   3  12   7      665.29      682.47     35.55 o 
   4  12   7      287.72      320.43     27.82 o 
   5  12   7       32.15       45.47     20.60 o 
   6  12   7        5.38        6.22     21.42 o 
  -9  13   7       14.04       -7.70     26.12 o 
  -8  13   7       39.88       50.28     18.25 o 
  -7  13   7       23.23       34.83     17.48 o 
  -6  13   7       13.23       34.41     12.75 o 
  -5  13   7      135.89      109.44     14.77 o 
  -4  13   7       97.80       86.04     14.06 o 
  -3  13   7      257.10      246.59     17.18 o 
  -2  13   7       23.41        8.39     11.30 o 
  -1  13   7      291.22      317.92     18.66 o 
   0  13   7      555.00      566.84     23.44 o 
   1  13   7     1272.68     1302.71     35.90 o 
   2  13   7     1155.16     1143.89     39.12 o 
   3  13   7     1828.88     1788.96     88.32 o 
   4  13   7        0.25      -11.66     26.01 o 
   5  13   7       38.40       26.91     20.99 o 
  -8  14   7      103.65      111.20     21.23 o 
  -7  14   7      126.89      135.62     32.50 o 
  -6  14   7      737.54      809.73     35.15 o 
  -5  14   7      672.09      709.64     33.31 o 
  -4  14   7      553.85      559.99     24.48 o 
  -3  14   7      101.52       91.87     14.71 o 
  -2  14   7      361.73      357.88     19.44 o 
  -1  14   7        5.27       12.74     12.49 o 
   0  14   7      364.57      398.53     20.81 o 
   1  14   7       14.20       18.86     15.91 o 
   2  14   7      270.96      281.62     39.82 o 
   3  14   7      258.46      327.16     43.94 o 
   4  14   7      272.02      245.09     31.79 o 
   5  14   7        0.83      -31.68     31.68 o 
  -8  15   7        2.02       21.02     18.09 o 
  -7  15   7        1.03      -11.58     16.79 o 
  -6  15   7       57.18       58.21     25.96 o 
  -5  15   7       55.56       20.31     16.96 o 
  -4  15   7      138.97      106.80     19.93 o 
  -3  15   7      300.14      366.76     93.19 o 
  -2  15   7      485.50      521.55     29.38 o 
  -1  15   7      214.54      208.69     21.47 o 
   0  15   7     1213.98     1267.05     44.82 o 
   1  15   7       70.09       69.31     17.09 o 
   2  15   7       36.18       81.61     33.22 o 
   3  15   7      336.40      408.55     47.84 o 
   4  15   7      102.71      114.99     38.99 o 
   5  15   7      820.27      960.42     70.56 o 
  -7  16   7        1.29       19.74     28.27 o 
  -6  16   7       21.32       13.02     21.34 o 
  -5  16   7        0.65       -0.45     17.14 o 
  -4  16   7       31.69       21.31     17.52 o 
  -3  16   7        8.72        5.24     16.72 o 
  -2  16   7      271.76      256.96     22.92 o 
  -1  16   7       31.77       62.56     18.26 o 
   0  16   7     1675.12     1809.04     56.51 o 
   1  16   7        5.11        1.40     32.69 o 
   2  16   7       70.78      103.83     34.92 o 
   3  16   7       42.81       64.28     17.21 o 
   4  16   7      408.03      382.04     50.37 o 
  -6  17   7      193.67      183.06     23.59 o 
  -5  17   7       74.10       76.37     20.85 o 
  -4  17   7        0.66       19.00     20.18 o 
  -3  17   7      258.78      307.35     26.39 o 
  -2  17   7       41.41       46.08     18.47 o 
  -1  17   7       36.44       68.24     19.07 o 
   0  17   7      449.19      415.04     47.07 o 
   1  17   7       97.85       89.36     20.03 o 
   2  17   7      417.08      416.87     29.54 o 
   3  17   7      418.91      447.12     58.21 o 
  -6  18   7      162.25      208.88     25.78 o 
  -5  18   7      211.66      246.94     27.02 o 
  -4  18   7      200.09      209.50     41.47 o 
  -3  18   7      189.38      197.98     24.75 o 
  -2  18   7      221.86      280.76     25.88 o 
  -1  18   7        0.62        4.53     18.38 o 
   0  18   7      226.79      245.08     25.60 o 
   1  18   7        4.47        3.15     17.82 o 
   2  18   7      398.23      402.06     30.45 o 
   3  18   7      184.87      238.93     35.20 o 
  -5  19   7       47.56       76.74     26.29 o 
  -4  19   7       12.29       24.00     21.18 o 
  -3  19   7      116.79      144.67     35.97 o 
  -2  19   7      112.97      102.36     21.99 o 
  -1  19   7       57.46       72.54     21.38 o 
   0  19   7       35.68       49.60     21.56 o 
   1  19   7      346.03      412.56     31.03 o 
   2  19   7      330.41      361.45     30.53 o 
  -4  20   7       55.21       66.64     34.12 o 
  -3  20   7       56.04       55.84     22.14 o 
  -2  20   7        5.75      -15.98     27.55 o 
  -1  20   7      180.31      223.84     52.27 o 
   0  20   7       28.12       31.39     21.41 o 
 -10   0   8      534.34      529.87     47.07 o 
  -8   0   8      194.54      198.09     30.14 o 
  -6   0   8       95.73      108.24     16.55 o 
  -4   0   8       21.88       26.38     11.99 o 
  -2   0   8      610.17      518.48     40.59 o 
   0   0   8     3705.11     3783.89    154.89 o 
   2   0   8       33.85       31.81     23.18 o 
   4   0   8     1706.83     1631.46     75.89 o 
   6   0   8      435.23      423.54     30.73 o 
 -10   1   8        4.61        9.25     20.10 o 
  -9   1   8      105.10      100.45     20.74 o 
  -8   1   8       64.58       85.95     18.72 o 
  -7   1   8       41.26       59.20     11.49 o 
  -6   1   8      839.14      886.02     24.16 o 
  -5   1   8      123.98      138.17     11.65 o 
  -4   1   8      986.51     1078.10     28.99 o 
  -3   1   8     1906.64     1889.90     42.35 o 
  -2   1   8      393.01      398.94     24.25 o 
  -1   1   8     3939.80     3902.86    137.21 o 
   0   1   8     1659.98     1678.56     79.68 o 
   1   1   8      400.88      387.83     20.42 o 
   2   1   8     4716.52     4671.65     76.78 o 
   3   1   8        0.42        5.11     10.29 o 
   4   1   8      838.90      843.44     22.70 o 
   5   1   8     1456.34     1540.48     36.71 o 
   6   1   8       10.98       14.93     13.86 o 
   7   1   8      301.55      300.42     33.44 o 
 -10   2   8       26.67       26.88     20.08 o 
  -9   2   8       24.42       20.35     18.43 o 
  -8   2   8      518.66      526.76     29.12 o 
  -7   2   8      164.27      209.12     14.44 o 
  -6   2   8       13.34        6.60      9.51 o 
  -5   2   8      980.08      999.48     24.90 o 
  -4   2   8     3719.30     3738.25     90.71 o 
  -3   2   8     2138.67     2129.55     73.03 o 
  -2   2   8      108.79      113.20     20.10 o 
  -1   2   8       61.65       61.98     15.45 o 
   0   2   8     2224.18     2218.50     70.60 o 
   1   2   8      267.21      286.62     18.38 o 
   2   2   8      102.01       94.54     13.37 o 
   3   2   8      152.21      127.38     12.92 o 
   4   2   8     1356.23     1371.79     29.34 o 
   5   2   8        1.34       -7.67     12.64 o 
   6   2   8        5.63       -2.29     13.90 o 
 -10   3   8        8.86       34.79     20.99 o 
  -9   3   8       55.73       43.29     18.24 o 
  -8   3   8       85.43       81.83     21.23 o 
  -7   3   8      115.46      110.11     14.01 o 
  -6   3   8      237.65      257.16     14.37 o 
  -5   3   8      433.41      410.86     16.29 o 
  -4   3   8      265.59      235.32     15.53 o 
  -3   3   8      826.29      759.49     33.62 o 
  -2   3   8        1.46       13.64     12.93 o 
  -1   3   8     1821.28     1884.78     44.07 o 
   0   3   8      610.32      559.93     23.48 o 
   1   3   8     2407.93     2450.89     76.34 o 
   2   3   8      909.03      939.32     26.12 o 
   3   3   8     1692.17     1644.67     36.13 o 
   4   3   8      466.97      440.64     17.06 o 
   5   3   8      727.96      708.95     25.30 o 
   6   3   8       22.72       37.70     14.87 o 
 -10   4   8        9.10       22.47     20.93 o 
  -9   4   8      283.83      298.53     34.12 o 
  -8   4   8        7.17        9.17     13.05 o 
  -7   4   8      589.01      646.05     25.00 o 
  -6   4   8      329.31      320.08     15.20 o 
  -5   4   8      216.16      186.08     12.46 o 
  -4   4   8     2835.34     2742.71     56.82 o 
  -3   4   8      657.89      651.88     23.13 o 
  -2   4   8      157.88      153.35     13.47 o 
  -1   4   8     1035.64      990.96     30.06 o 
   0   4   8      123.72      133.10     14.28 o 
   1   4   8     1863.15     1952.08     46.25 o 
   2   4   8      770.06      751.48     23.51 o 
   3   4   8      829.56      867.36     25.77 o 
   4   4   8       39.61       38.40     11.01 o 
   5   4   8      946.57      950.70     28.61 o 
   6   4   8       23.73       16.10     14.91 o 
 -10   5   8      140.66       85.53     22.11 o 
  -9   5   8      467.95      484.60     29.90 o 
  -8   5   8      211.36      211.13     21.67 o 
  -7   5   8        0.31       -2.21     14.36 o 
  -6   5   8        7.73      -10.47     10.47 o 
  -5   5   8      122.51      127.53     13.04 o 
  -4   5   8      311.60      268.95     25.54 o 
  -3   5   8      109.71      103.59     14.30 o 
  -2   5   8     2713.33     2631.12     46.65 o 
  -1   5   8       72.15       88.49     12.56 o 
   0   5   8     2736.57     2685.18     57.86 o 
   1   5   8      325.88      344.20     19.37 o 
   2   5   8       21.51       26.79     10.60 o 
   3   5   8       29.98       25.18     11.27 o 
   4   5   8      619.01      652.46     20.26 o 
   5   5   8      127.71      162.64     16.13 o 
   6   5   8     1390.31     1407.68     36.53 o 
 -10   6   8       75.00       88.82     22.82 o 
  -9   6   8      202.35      226.19     23.76 o 
  -8   6   8      138.29      142.83     19.60 o 
  -7   6   8       73.59      112.95     17.46 o 
  -6   6   8      103.57      113.21     14.54 o 
  -5   6   8       15.26       17.35     13.55 o 
  -4   6   8      160.91      129.26     16.07 o 
  -3   6   8      327.29      323.26     20.03 o 
  -2   6   8        7.16        6.59      8.87 o 
  -1   6   8      783.44      709.28     27.16 o 
   0   6   8       67.93       75.15     13.53 o 
   1   6   8      178.20      177.11     21.21 o 
   2   6   8      192.91      187.04     14.42 o 
   3   6   8      241.02      264.70     19.03 o 
   4   6   8       79.18       79.12     11.42 o 
   5   6   8      885.64      916.91     28.08 o 
   6   6   8      113.12      116.54     20.47 o 
 -10   7   8        6.10       16.31     19.30 o 
  -9   7   8       21.82       24.95     18.70 o 
  -8   7   8        0.16      -13.50     15.34 o 
  -7   7   8      518.88      482.15     26.17 o 
  -6   7   8      710.70      693.79     24.81 o 
  -5   7   8     1564.96     1481.26     45.18 o 
  -4   7   8       44.13       57.81     14.35 o 
  -3   7   8      105.11       76.36     14.34 o 
  -2   7   8      370.87      342.65     17.01 o 
  -1   7   8       83.68       90.72     11.00 o 
   0   7   8        4.77       12.51     12.02 o 
   1   7   8     1966.85     1873.26     58.16 o 
   2   7   8      322.24      322.86     20.45 o 
   3   7   8     4225.97     4201.51     83.61 o 
   4   7   8        8.93       14.69     10.45 o 
   5   7   8      119.69      137.34     15.73 o 
   6   7   8      433.87      521.02     44.55 o 
  -9   8   8        0.01        4.79     18.36 o 
  -8   8   8       94.58      116.94     19.67 o 
  -7   8   8        9.38       -0.33     21.89 o 
  -6   8   8       49.05       43.08     12.32 o 
  -5   8   8      173.07      173.01     18.37 o 
  -4   8   8      931.67      891.20     33.61 o 
  -3   8   8      875.08      837.32     25.97 o 
  -2   8   8      236.07      248.58     15.46 o 
  -1   8   8      173.50      182.00     14.22 o 
   0   8   8       93.70       81.47     14.42 o 
   1   8   8      252.89      238.41     18.22 o 
   2   8   8      317.27      275.39     29.77 o 
   3   8   8      254.70      252.80     19.21 o 
   4   8   8        5.08        2.89     10.15 o 
   5   8   8       75.99       95.81     18.56 o 
   6   8   8        3.05       -4.66     23.10 o 
  -9   9   8       14.47       33.30     19.75 o 
  -8   9   8       55.45       24.60     17.58 o 
  -7   9   8      279.91      258.45     21.84 o 
  -6   9   8       63.74       15.84     21.61 o 
  -5   9   8       18.25       17.38     31.48 o 
  -4   9   8      240.00      268.54     20.57 o 
  -3   9   8      977.18      936.98     28.28 o 
  -2   9   8      820.09      838.20     26.65 o 
  -1   9   8     2075.02     2036.76     47.59 o 
   0   9   8     1396.67     1382.56     47.23 o 
   1   9   8      151.71      134.86     16.78 o 
   2   9   8      693.22      693.80     29.94 o 
   3   9   8      856.41      871.12     32.76 o 
   4   9   8      379.13      362.61     16.46 o 
   5   9   8        5.42       -5.80     15.77 o 
  -9  10   8       11.34       13.39     19.41 o 
  -8  10   8      399.82      373.05     25.66 o 
  -7  10   8       41.31       52.02     17.15 o 
  -6  10   8      151.03      140.51     27.44 o 
  -5  10   8      431.49      458.59     33.13 o 
  -4  10   8       47.47       62.27     15.75 o 
  -3  10   8      261.59      225.34     16.22 o 
  -2  10   8        5.07        7.13     12.86 o 
  -1  10   8       43.85       39.35     12.17 o 
   0  10   8     2673.09     2569.62     70.92 o 
   1  10   8        0.52      -12.85     12.85 o 
   2  10   8       16.74       12.11     14.14 o 
   3  10   8       10.60        6.62     16.96 o 
   4  10   8     1058.76     1097.15     27.01 o 
   5  10   8       73.44       71.80     19.58 o 
  -9  11   8        5.65       -1.68     19.83 o 
  -8  11   8       19.21       19.78     17.09 o 
  -7  11   8       26.37       -8.36     23.98 o 
  -6  11   8       10.16       -5.44     19.19 o 
  -5  11   8      198.26      157.53     19.73 o 
  -4  11   8        1.50       -8.86     11.31 o 
  -3  11   8     1243.86     1232.11     36.25 o 
  -2  11   8       15.25       -0.03     11.77 o 
  -1  11   8     2671.11     2662.22     56.19 o 
   0  11   8       78.99       83.05     13.03 o 
   1  11   8      200.55      181.72     22.30 o 
   2  11   8       97.74      114.27     17.08 o 
   3  11   8        7.74       12.72     11.67 o 
   4  11   8      351.55      374.31     19.71 o 
   5  11   8      510.35      569.21     36.38 o 
  -8  12   8        2.47        3.27     17.72 o 
  -7  12   8       55.84       39.98     24.03 o 
  -6  12   8       15.70        7.92     22.22 o 
  -5  12   8      283.99      259.87     22.29 o 
  -4  12   8        7.77        1.27     12.26 o 
  -3  12   8      598.89      549.15     23.82 o 
  -2  12   8      112.15       99.38     14.37 o 
  -1  12   8       24.27       19.56     12.48 o 
   0  12   8      289.27      284.78     18.48 o 
   1  12   8      115.60      105.97     21.34 o 
   2  12   8       42.53       42.20     19.74 o 
   3  12   8       25.59      -19.74     29.26 o 
   4  12   8       94.16      172.35     40.42 o 
   5  12   8       45.37       38.83     23.44 o 
  -8  13   8        0.26       25.92     18.74 o 
  -7  13   8      112.93       98.22     30.63 o 
  -6  13   8      445.88      408.39     36.90 o 
  -5  13   8      156.02      208.73     30.33 o 
  -4  13   8      143.77      180.58     16.78 o 
  -3  13   8       96.63      105.40     21.81 o 
  -2  13   8      110.96      113.68     15.19 o 
  -1  13   8      207.07      173.95     16.22 o 
   0  13   8      293.81      275.46     18.56 o 
   1  13   8     1309.75     1284.14     63.90 o 
   2  13   8     2281.38     2368.60    104.38 o 
   3  13   8      472.15      420.82     48.83 o 
   4  13   8      384.62      330.40     45.98 o 
  -7  14   8       21.00       10.01     27.28 o 
  -6  14   8        3.32       10.28     25.02 o 
  -5  14   8       57.80       53.10     18.31 o 
  -4  14   8      154.33      149.28     16.97 o 
  -3  14   8      132.45      155.96     32.57 o 
  -2  14   8      107.17      103.67     15.73 o 
  -1  14   8        0.72       20.73     13.59 o 
   0  14   8       46.59       54.31     14.57 o 
   1  14   8      159.02      109.00     35.31 o 
   2  14   8        8.26        3.90     30.41 o 
   3  14   8        1.74       19.14     33.99 o 
   4  14   8       33.50       21.61     35.75 o 
  -7  15   8      147.34       99.21     31.79 o 
  -6  15   8      145.33      191.54     33.49 o 
  -5  15   8        0.44        7.13     17.02 o 
  -4  15   8       44.39       40.85     15.04 o 
  -3  15   8      134.36      181.54     18.12 o 
  -2  15   8     1332.81     1365.07     39.21 o 
  -1  15   8      493.94      534.07     26.98 o 
   0  15   8      285.17      303.51     24.93 o 
   1  15   8      435.85      414.53     28.42 o 
   2  15   8      458.71      402.23     50.32 o 
   3  15   8       48.47       91.84     38.61 o 
  -6  16   8       20.13       48.34     29.37 o 
  -5  16   8        1.36      -13.62     22.44 o 
  -4  16   8        6.67       19.35     18.00 o 
  -3  16   8       18.41       21.23     19.25 o 
  -2  16   8        1.59        1.86     17.65 o 
  -1  16   8      185.78      170.13     22.30 o 
   0  16   8       22.18        6.50     17.70 o 
   1  16   8      116.23      148.17     22.24 o 
   2  16   8       47.87       41.74     34.21 o 
   3  16   8      308.42      363.13     51.58 o 
  -5  17   8        8.95       16.95     19.68 o 
  -4  17   8      161.88      204.98     24.69 o 
  -3  17   8       28.41       18.19     18.86 o 
  -2  17   8      689.06      684.88     36.48 o 
  -1  17   8      161.05      192.49     27.83 o 
   0  17   8      262.59      337.02     28.20 o 
   1  17   8       22.93       23.59     20.58 o 
   2  17   8        6.30        0.77     32.61 o 
  -4  18   8      616.45      713.63     37.29 o 
  -3  18   8       63.76       34.84     21.44 o 
  -2  18   8       50.22       36.73     20.23 o 
  -1  18   8       50.23       17.50     19.78 o 
   0  18   8      172.51      187.15     25.39 o 
   1  18   8        4.71       -3.47     20.39 o 
  -3  19   8       29.31       33.16     35.36 o 
  -2  19   8       39.31       42.31     21.88 o 
  -1  19   8        8.58      -19.58     19.58 o 
  -9   0   9       61.79       55.87     28.16 o 
  -7   0   9      222.15      277.94     22.92 o 
  -5   0   9     1575.12     1534.28     71.00 o 
  -3   0   9       66.71       86.56     26.23 o 
  -1   0   9      452.60      567.43     45.10 o 
   1   0   9      947.03      949.25     55.82 o 
   3   0   9       45.37       38.03     17.75 o 
   5   0   9      602.87      509.28     32.98 o 
  -9   1   9       33.82       30.27     30.22 o 
  -8   1   9        7.82        9.54     22.16 o 
  -7   1   9      577.66      551.43     20.71 o 
  -6   1   9       22.86        4.85     10.45 o 
  -5   1   9      593.54      626.91     24.69 o 
  -4   1   9       80.31       88.85     17.85 o 
  -3   1   9       12.26       15.21     20.35 o 
  -2   1   9     2742.02     2889.15     78.12 o 
  -1   1   9      124.97      141.11     20.57 o 
   0   1   9     1356.12     1395.84     48.51 o 
   1   1   9      475.45      479.90     22.89 o 
   2   1   9        1.11        4.73     11.10 o 
   3   1   9     1007.42     1012.45     29.00 o 
   4   1   9       56.38       54.79     19.54 o 
   5   1   9      165.79      163.39     16.93 o 
  -9   2   9        0.11       32.63     19.16 o 
  -8   2   9      164.36      128.99     20.70 o 
  -7   2   9      231.15      248.62     15.93 o 
  -6   2   9       25.78       22.75     11.27 o 
  -5   2   9       66.38       56.82     13.48 o 
  -4   2   9      229.31      209.06     22.22 o 
  -3   2   9      238.50      224.02     21.32 o 
  -2   2   9      857.61      806.68     48.39 o 
  -1   2   9       84.77       98.10     19.27 o 
   0   2   9       45.98       55.57     22.22 o 
   1   2   9      264.69      274.15     20.62 o 
   2   2   9      583.32      550.19     26.13 o 
   3   2   9       20.33       18.71     12.18 o 
   4   2   9       10.42      -12.42     12.42 o 
   5   2   9       97.81       81.92     15.43 o 
  -9   3   9       25.79       -7.22     18.40 o 
  -8   3   9        0.24        5.92     13.72 o 
  -7   3   9       34.55       38.10     11.84 o 
  -6   3   9      269.83      233.54     18.01 o 
  -5   3   9     1610.30     1624.52     41.38 o 
  -4   3   9      445.50      480.24     52.77 o 
  -3   3   9      329.19      353.45     25.41 o 
  -2   3   9      242.00      261.62     23.12 o 
  -1   3   9       70.24       83.01     18.77 o 
   0   3   9       17.45       19.38     21.26 o 
   1   3   9       62.24       58.27     14.53 o 
   2   3   9     2540.56     2435.61     56.31 o 
   3   3   9     2268.01     2326.71     47.67 o 
   4   3   9     1961.00     2067.12     65.05 o 
   5   3   9      379.73      413.25     27.40 o 
  -9   4   9      124.57      148.93     22.79 o 
  -8   4   9      193.85      208.08     19.76 o 
  -7   4   9      431.17      431.47     21.37 o 
  -6   4   9      248.05      264.10     18.15 o 
  -5   4   9      187.64      175.15     16.10 o 
  -4   4   9      805.39      834.03     37.40 o 
  -3   4   9       12.95       28.56     16.94 o 
  -2   4   9       36.96       40.46     16.56 o 
  -1   4   9      249.41      251.30     25.76 o 
   0   4   9      213.83      237.28     18.30 o 
   1   4   9       73.21       84.84     15.36 o 
   2   4   9      470.87      454.19     39.32 o 
   3   4   9      187.90      159.61     18.04 o 
   4   4   9      305.20      326.53     17.11 o 
   5   4   9       28.90       50.67     15.14 o 
  -9   5   9       21.01       11.02     19.17 o 
  -8   5   9      284.50      264.50     19.43 o 
  -7   5   9       28.42       16.90     13.02 o 
  -6   5   9      956.94      948.81     31.26 o 
  -5   5   9        0.08        5.18     12.03 o 
  -4   5   9       36.77       51.69     12.44 o 
  -3   5   9      591.09      540.37     29.83 o 
  -2   5   9      148.53      134.49     24.61 o 
  -1   5   9     5174.37     5277.91    182.20 o 
   0   5   9      413.93      458.18     31.93 o 
   1   5   9     2172.98     2190.93     52.53 o 
   2   5   9      805.68      745.22     30.37 o 
   3   5   9        0.09      -12.45     17.14 o 
   4   5   9      132.03      143.05     13.73 o 
   5   5   9      138.12      182.06     18.10 o 
  -9   6   9        1.59        7.38     17.85 o 
  -8   6   9       43.12       31.97     14.12 o 
  -7   6   9        2.09        5.72     22.82 o 
  -6   6   9     1199.83     1320.39     71.90 o 
  -5   6   9      684.50      698.25     32.01 o 
  -4   6   9      220.18      209.83     18.92 o 
  -3   6   9       96.25       67.31     17.99 o 
  -2   6   9      853.49      807.73     35.92 o 
  -1   6   9       69.12       38.48     18.43 o 
   0   6   9       60.11       50.66     16.63 o 
   1   6   9      218.42      249.66     23.39 o 
   2   6   9      612.06      629.80     33.45 o 
   3   6   9      136.83      119.16     21.92 o 
   4   6   9      452.83      456.74     19.98 o 
   5   6   9        0.49       12.59     14.73 o 
  -9   7   9      100.45       80.71     20.88 o 
  -8   7   9       61.10       73.11     19.08 o 
  -7   7   9       12.71       13.36     22.99 o 
  -6   7   9      828.12      839.32     35.56 o 
  -5   7   9      238.08      230.22     20.90 o 
  -4   7   9      414.89      402.83     24.05 o 
  -3   7   9      294.34      283.50     20.61 o 
  -2   7   9     1184.91     1053.41     58.07 o 
  -1   7   9      814.76      803.10     29.63 o 
   0   7   9      477.79      499.11     31.58 o 
   1   7   9       16.88       16.48     14.23 o 
   2   7   9     1826.70     1857.46     61.16 o 
   3   7   9      294.62      332.76     27.47 o 
   4   7   9      903.79      952.42     33.56 o 
   5   7   9        8.57       -5.43     14.55 o 
  -9   8   9       10.65        9.88     19.46 o 
  -8   8   9       20.27      -17.82     24.80 o 
  -7   8   9        6.82        6.54     23.54 o 
  -6   8   9       20.79       -7.46     15.33 o 
  -5   8   9       27.73       -2.27     14.96 o 
  -4   8   9      767.48      718.89     32.01 o 
  -3   8   9      824.59      801.91     53.65 o 
  -2   8   9      257.23      250.39     33.99 o 
  -1   8   9       39.81       54.11     14.29 o 
   0   8   9      149.52      159.61     17.24 o 
   1   8   9     1290.35     1359.61     40.83 o 
   2   8   9      319.48      302.13     21.92 o 
   3   8   9      353.48      397.83     29.99 o 
   4   8   9        1.29      -11.97     13.01 o 
   5   8   9      101.24      102.36     16.95 o 
  -8   9   9       37.64       49.88     28.43 o 
  -7   9   9       15.96       36.57     25.46 o 
  -6   9   9       38.97       46.89     24.42 o 
  -5   9   9      485.57      517.29     28.29 o 
  -4   9   9      156.08      155.91     29.78 o 
  -3   9   9      975.05      942.15     35.68 o 
  -2   9   9       30.89       43.89     25.63 o 
  -1   9   9       52.97       60.43     15.06 o 
   0   9   9      310.04      289.09     21.10 o 
   1   9   9      806.69      750.26     61.66 o 
   2   9   9       21.22       53.14     16.79 o 
   3   9   9     1987.15     2137.25     67.52 o 
   4   9   9      384.85      363.51     19.99 o 
  -8  10   9       24.76       37.23     27.94 o 
  -7  10   9      250.09      295.26     35.80 o 
  -6  10   9      121.23      157.23     28.93 o 
  -5  10   9      178.67      194.28     21.05 o 
  -4  10   9       12.03       12.82     15.24 o 
  -3  10   9      355.88      383.03     24.69 o 
  -2  10   9       42.89       53.06     17.82 o 
  -1  10   9      213.69      211.65     22.83 o 
   0  10   9      190.52      174.16     19.39 o 
   1  10   9      693.68      776.14     57.80 o 
   2  10   9       12.07       43.14     20.56 o 
   3  10   9        6.91       27.57     20.29 o 
   4  10   9      100.59      110.92     16.01 o 
  -8  11   9      108.53       62.09     29.20 o 
  -7  11   9       70.40       62.53     27.72 o 
  -6  11   9      203.62      152.22     29.59 o 
  -5  11   9       28.62       43.80     17.19 o 
  -4  11   9        5.89       -0.47     16.50 o 
  -3  11   9      748.73      722.70     32.74 o 
  -2  11   9     1369.83     1318.52     51.18 o 
  -1  11   9      143.86      137.02     21.50 o 
   0  11   9     1547.48     1605.36     45.94 o 
   1  11   9      445.30      461.45     39.40 o 
   2  11   9      178.75      195.33     25.53 o 
   3  11   9       26.69       27.78     16.60 o 
   4  11   9       19.61       19.31     21.95 o 
  -7  12   9      145.50      182.91     33.71 o 
  -6  12   9       41.18       55.32     26.07 o 
  -5  12   9      271.13      261.34     23.47 o 
  -4  12   9      118.44      131.25     23.67 o 
  -3  12   9       46.87       49.34     17.31 o 
  -2  12   9       23.59       37.16     14.16 o 
  -1  12   9        2.63        8.77     34.10 o 
   0  12   9        3.04       14.79     18.87 o 
   1  12   9      429.53      493.37     28.78 o 
   2  12   9       41.15       35.49     21.40 o 
   3  12   9        5.08       16.79     22.40 o 
  -7  13   9       10.02      -23.15     25.41 o 
  -6  13   9      252.46      258.31     34.76 o 
  -5  13   9      999.91      893.56     37.78 o 
  -4  13   9       19.20       11.52     16.76 o 
  -3  13   9      446.26      477.04     23.60 o 
  -2  13   9        5.34      -10.88     13.33 o 
  -1  13   9       46.54       53.81     21.70 o 
   0  13   9       59.69       74.72     26.18 o 
   1  13   9      274.75      280.23     23.27 o 
   2  13   9      147.58      136.70     26.10 o 
   3  13   9      442.50      423.18     52.13 o 
  -6  14   9        1.27       42.84     27.17 o 
  -5  14   9      235.28      237.49     24.31 o 
  -4  14   9      243.14      269.19     24.76 o 
  -3  14   9      143.05      136.53     17.29 o 
  -2  14   9      786.92      830.30     31.08 o 
  -1  14   9       32.53       44.60     20.35 o 
   0  14   9       64.47       35.58     20.61 o 
   1  14   9       95.32      115.87     24.34 o 
   2  14   9      382.53      423.23     50.43 o 
  -5  15   9       15.03        1.76     25.63 o 
  -4  15   9      175.42      152.92     22.48 o 
  -3  15   9       15.82       16.64     15.25 o 
  -2  15   9      291.18      358.08     23.96 o 
  -1  15   9      431.20      448.25     24.43 o 
   0  15   9       95.43      121.12     24.44 o 
   1  15   9      321.76      316.38     45.48 o 
  -4  16   9      209.08      238.42     53.10 o 
  -3  16   9        0.08        9.61     15.62 o 
  -2  16   9       17.42       40.50     16.82 o 
  -1  16   9       78.66       74.24     20.90 o 
   0  16   9      420.67      363.46     50.98 o 
   1  16   9       31.36       46.36     38.17 o 
  -3  17   9       45.46       20.82     20.74 o 
  -2  17   9      244.92      267.16     27.86 o 
  -1  17   9      451.32      483.12     32.34 o 
  -8   0  10      181.44      236.09     32.78 o 
  -6   0  10     2038.79     2130.75     92.78 o 
  -4   0  10        8.14       12.87     26.45 o 
  -2   0  10      661.43      714.54     52.90 o 
   0   0  10      194.81      140.45     32.56 o 
   2   0  10      275.46      260.95     36.13 o 
   4   0  10      318.78      336.19     29.86 o 
  -9   1  10       69.86       67.19     20.90 o 
  -8   1  10      303.69      338.05     25.61 o 
  -7   1  10      549.16      622.68     48.28 o 
  -6   1  10       32.20       16.11     24.86 o 
  -5   1  10       44.64       51.13     24.03 o 
  -4   1  10      237.78      231.20     24.04 o 
  -3   1  10       26.78       23.55     24.50 o 
  -2   1  10      954.14      972.25     42.33 o 
  -1   1  10      628.44      597.32     57.66 o 
   0   1  10     2285.49     2099.98     64.47 o 
   1   1  10     2658.77     2528.80     73.47 o 
   2   1  10      191.48      224.11     45.59 o 
   3   1  10      183.79      195.80     25.57 o 
   4   1  10      315.00      355.76     24.91 o 
  -9   2  10       92.90      111.94     21.87 o 
  -8   2  10        5.28       27.39     25.96 o 
  -7   2  10       17.72       24.80     14.78 o 
  -6   2  10        2.50        3.42     17.22 o 
  -5   2  10       77.58       56.22     21.01 o 
  -4   2  10        6.63       -9.04     16.77 o 
  -3   2  10      491.85      463.84     48.59 o 
  -2   2  10      102.67      115.64     40.15 o 
  -1   2  10      230.74      223.06     25.23 o 
   0   2  10        0.93        1.60     18.60 o 
   1   2  10      899.35      931.74     89.50 o 
   2   2  10      497.88      496.71     31.23 o 
   3   2  10      584.77      652.02     37.30 o 
   4   2  10       36.44       22.63     14.82 o 
  -8   3  10      141.96      165.96     23.27 o 
  -7   3  10        2.96       34.24     15.31 o 
  -6   3  10        1.97       17.73     18.72 o 
  -5   3  10      586.98      615.12     35.03 o 
  -4   3  10      374.27      397.55     28.50 o 
  -3   3  10     3040.96     3026.61     83.38 o 
  -2   3  10      247.74      271.09     24.69 o 
  -1   3  10      422.86      444.79     38.52 o 
   0   3  10      189.28      175.07     24.34 o 
   1   3  10      195.66      180.15     24.16 o 
   2   3  10      156.61      180.23     21.31 o 
   3   3  10     1128.02     1173.46     48.30 o 
   4   3  10      380.05      398.25     48.78 o 
  -8   4  10       20.75      -17.13     17.13 o 
  -7   4  10        1.93       -6.66     14.14 o 
  -6   4  10        7.62        5.97     13.87 o 
  -5   4  10        6.44       -7.88     18.47 o 
  -4   4  10      192.68      155.46     23.18 o 
  -3   4  10        1.78       13.18     18.61 o 
  -2   4  10      495.93      538.21     60.30 o 
  -1   4  10      259.83      246.94     50.51 o 
   0   4  10      135.24      128.92     22.12 o 
   1   4  10       19.28       13.49     21.20 o 
   2   4  10      479.57      512.64     26.82 o 
   3   4  10      164.20      175.01     43.61 o 
   4   4  10       72.76       63.13     17.59 o 
  -8   5  10      299.61      282.32     26.39 o 
  -7   5  10       31.16       46.90     18.34 o 
  -6   5  10       37.83       49.71     26.25 o 
  -5   5  10      271.31      262.06     24.98 o 
  -4   5  10       27.05       33.24     18.83 o 
  -3   5  10        9.16       32.85     18.46 o 
  -2   5  10      420.40      399.53     29.76 o 
  -1   5  10      463.05      472.10     30.78 o 
   0   5  10     2618.70     2638.68     76.25 o 
   1   5  10      173.01      165.01     32.58 o 
   2   5  10     1078.77     1072.83     45.65 o 
   3   5  10       25.23        8.46     22.05 o 
   4   5  10        2.18      -16.46     16.46 o 
  -8   6  10        8.16       30.04     18.70 o 
  -7   6  10      263.81      251.14     23.99 o 
  -6   6  10       10.82       11.15     13.92 o 
  -5   6  10      469.08      466.74     30.53 o 
  -4   6  10       99.12      106.54     21.36 o 
  -3   6  10      362.93      329.58     27.02 o 
  -2   6  10        0.66      -16.68     16.68 o 
  -1   6  10      406.97      385.70     66.30 o 
   0   6  10       92.97       85.44     21.48 o 
   1   6  10      245.00      241.94     21.13 o 
   2   6  10       22.62       20.12     17.67 o 
   3   6  10      111.60      108.77     23.68 o 
   4   6  10      175.00      170.36     20.43 o 
  -8   7  10        0.65       -8.39     18.25 o 
  -7   7  10      180.48      176.56     51.03 o 
  -6   7  10        2.26       -0.55     14.11 o 
  -5   7  10       36.60       53.17     14.43 o 
  -4   7  10      118.43      115.36     21.33 o 
  -3   7  10      420.53      430.32     29.67 o 
  -2   7  10       39.96       35.89     19.84 o 
  -1   7  10      694.87      723.67     37.08 o 
   0   7  10      569.91      533.83     33.87 o 
   1   7  10      302.47      301.57     22.53 o 
   2   7  10      108.14      108.14     24.79 o 
   3   7  10      453.62      440.86     32.99 o 
  -8   8  10       64.18       78.22     21.34 o 
  -7   8  10        0.31        8.19     24.69 o 
  -6   8  10       57.89       62.01     19.50 o 
  -5   8  10       80.13      103.94     16.13 o 
  -4   8  10        1.45       -5.84     18.20 o 
  -3   8  10        6.04        7.50     22.91 o 
  -2   8  10      666.13      567.80     33.68 o 
  -1   8  10        7.93       18.78     30.05 o 
   0   8  10        7.45       19.72     20.37 o 
   1   8  10      137.62      134.45     19.56 o 
   2   8  10      746.04      697.75     39.17 o 
   3   8  10       97.71       98.66     24.67 o 
  -7   9  10       46.99       66.16     27.22 o 
  -6   9  10      113.13      116.07     21.16 o 
  -5   9  10      157.45      140.17     28.18 o 
  -4   9  10     1108.71     1131.61     65.22 o 
  -3   9  10       88.64       91.71     20.75 o 
  -2   9  10      254.81      215.76     25.56 o 
  -1   9  10      139.29      151.39     23.36 o 
   0   9  10      296.03      318.96     28.83 o 
   1   9  10      385.69      381.99     25.64 o 
   2   9  10      327.12      319.75     30.17 o 
   3   9  10      149.86      179.25     47.82 o 
  -7  10  10       43.84       82.93     29.59 o 
  -6  10  10      187.41      186.47     22.66 o 
  -5  10  10       29.33       24.29     17.73 o 
  -4  10  10      147.78      177.52     33.71 o 
  -3  10  10      167.68      199.63     35.14 o 
  -2  10  10       10.22        7.24     19.83 o 
  -1  10  10       79.49       59.30     21.91 o 
   0  10  10      391.11      368.83     24.94 o 
   1  10  10       32.63       46.10     18.14 o 
   2  10  10        4.43      -13.10     33.08 o 
  -6  11  10       76.91       50.54     27.22 o 
  -5  11  10       36.37       19.97     18.13 o 
  -4  11  10      198.26      173.43     20.78 o 
  -3  11  10       38.33       25.52     26.56 o 
  -2  11  10       28.70        2.97     28.98 o 
  -1  11  10     1354.68     1291.57     74.13 o 
   0  11  10      181.32      179.15     20.87 o 
   1  11  10      796.96      776.15     34.56 o 
   2  11  10       29.30       59.49     23.91 o 
  -6  12  10      416.30      419.11     40.37 o 
  -5  12  10        0.36      -12.67     22.71 o 
  -4  12  10       66.63       96.39     20.84 o 
  -3  12  10       57.98       46.09     30.69 o 
  -2  12  10      686.66      750.34     55.98 o 
  -1  12  10      231.49      206.19     21.57 o 
   0  12  10        9.35       11.55     17.73 o 
   1  12  10       14.78        0.89     17.63 o 
  -5  13  10       31.33       39.37     19.25 o 
  -4  13  10       66.81       93.67     25.38 o 
  -3  13  10      211.14      205.13     36.79 o 
  -2  13  10       59.57       45.37     31.46 o 
  -1  13  10        1.76       25.90     20.46 o 
   0  13  10       88.43       91.56     20.25 o 
   1  13  10        1.62       20.41     19.46 o 
  -4  14  10       12.77       27.67     20.27 o 
  -3  14  10      140.94      104.27     34.54 o 
  -2  14  10      132.13       95.41     33.77 o 
  -1  14  10      193.98      192.21     27.08 o 
   0  14  10        2.39       -6.81     20.64 o 
  -7   0  11      880.93      922.09     62.91 o 
  -5   0  11        7.22        1.98     28.38 o 
  -3   0  11        0.27       20.51     29.75 o 
  -1   0  11      361.62      299.77     42.07 o 
   1   0  11       24.33       39.76     31.40 o 
  -7   1  11      109.96       75.99     38.61 o 
  -6   1  11       27.38       12.56     21.25 o 
  -5   1  11       20.14       41.03     21.48 o 
  -4   1  11       74.86       68.25     21.47 o 
  -3   1  11      649.81      715.94     39.08 o 
  -2   1  11       16.92       11.45     19.38 o 
  -1   1  11      447.77      474.15     34.22 o 
   0   1  11      849.24      908.01     44.63 o 
   1   1  11       41.99       32.41     22.41 o 
   2   1  11      661.57      680.51     39.14 o 
  -7   2  11       59.50       92.98     23.29 o 
  -6   2  11        6.06        0.38     20.66 o 
  -5   2  11      284.06      297.52     32.72 o 
  -4   2  11        7.72       12.57     20.45 o 
  -3   2  11       11.93       10.65     19.52 o 
  -2   2  11       59.59       78.98     23.13 o 
  -1   2  11      962.52     1038.87     63.02 o 
   0   2  11       11.81       13.76     21.66 o 
   1   2  11      173.20      162.08     25.00 o 
   2   2  11      194.03      239.45     27.53 o 
  -7   3  11       47.55       63.91     23.02 o 
  -6   3  11      250.69      264.59     32.75 o 
  -5   3  11      131.62      134.99     24.67 o 
  -4   3  11      312.02      319.87     28.64 o 
  -3   3  11      417.80      428.88     31.59 o 
  -2   3  11       69.23       66.75     26.92 o 
  -1   3  11      209.39      247.18     27.68 o 
   0   3  11      135.19      138.44     25.77 o 
   1   3  11        1.57      -17.53     47.49 o 
   2   3  11      349.30      363.24     34.37 o 
  -7   4  11      123.03      118.02     25.42 o 
  -6   4  11       59.12       58.31     22.81 o 
  -5   4  11       36.11       15.74     22.52 o 
  -4   4  11      800.95      849.94     42.56 o 
  -3   4  11        1.03      -22.98     24.06 o 
  -2   4  11       80.16       64.91     25.65 o 
  -1   4  11       40.36       38.17     22.45 o 
   0   4  11      483.72      543.49     36.64 o 
   1   4  11       74.70       59.17     23.80 o 
   2   4  11       76.61       67.71     23.62 o 
  -7   5  11      331.24      417.79     46.47 o 
  -6   5  11        1.48       -6.14     38.00 o 
  -5   5  11      224.25      252.19     27.34 o 
  -4   5  11      149.40      158.27     25.65 o 
  -3   5  11       72.84       73.00     39.54 o 
  -2   5  11      213.86      232.56     27.71 o 
  -1   5  11      265.07      291.68     30.01 o 
   0   5  11        7.77        8.03     22.08 o 
   1   5  11     1729.15     1798.51     93.49 o 
   2   5  11       16.04       15.27     24.31 o 
  -7   6  11       19.52       52.30     31.68 o 
  -6   6  11      117.81      156.40     40.56 o 
  -5   6  11        7.81       16.43     20.86 o 
  -4   6  11        5.21       11.86     20.30 o 
  -3   6  11       11.27       16.90     21.60 o 
  -2   6  11      179.25      153.18     25.27 o 
  -1   6  11        9.59       22.00     21.12 o 
   0   6  11      168.68      157.68     26.44 o 
   1   6  11       28.28       31.76     22.47 o 
   2   6  11       11.16       12.54     31.40 o 
  -6   7  11        4.60       -0.94     20.55 o 
  -5   7  11       70.90       61.50     22.65 o 
  -4   7  11      492.58      525.29     34.82 o 
  -3   7  11      182.89      203.43     30.74 o 
  -2   7  11     2114.83     2128.57     69.35 o 
  -1   7  11       56.54       72.80     22.94 o 
   0   7  11      248.32      256.34     29.45 o 
   1   7  11      531.33      527.25     37.16 o 
  -6   8  11       17.31        3.73     21.27 o 
  -5   8  11       30.25       26.84     21.68 o 
  -4   8  11      186.60      161.77     25.95 o 
  -3   8  11        0.64        2.16     21.79 o 
  -2   8  11       85.05       31.07     23.19 o 
  -1   8  11       53.79       55.57     22.77 o 
   0   8  11       72.47       80.01     29.06 o 
   1   8  11        7.70       38.38     24.52 o 
  -5   9  11      373.99      428.15     32.62 o 
  -4   9  11       24.42       24.62     20.47 o 
  -3   9  11      107.12      117.48     24.57 o 
  -2   9  11      167.75      200.79     27.85 o 
  -1   9  11       95.12       71.06     25.96 o 
   0   9  11       31.80       -6.56     22.91 o 
  -5  10  11      126.65       83.34     23.47 o 
  -4  10  11        5.75       27.26     21.91 o 
  -3  10  11        8.66       20.96     21.20 o 
  -2  10  11        9.30       22.91     20.99 o 
  -1  10  11      503.51      515.89     37.13 o 
   0  10  11       18.69       45.58     24.05 o 
  -4  11  11       48.19       53.64     22.22 o 
  -3  11  11        1.00       20.10     22.14 o 
  -2  11  11       13.33        8.00     22.82 o 
  -1  11  11        1.90        0.65     28.90 o 
  -4   0  12       32.16       76.33     36.79 o 
  -2   0  12       20.80       42.46     35.42 o 
   0   0  12      648.85      699.80     60.16 o 
  -5   1  12      325.24      407.91     54.77 o 
  -4   1  12      290.54      234.57     30.27 o 
  -3   1  12        4.24        6.43     22.24 o 
  -2   1  12      734.59      743.74     42.60 o 
  -1   1  12        4.61       -8.80     22.02 o 
   0   1  12       40.45       38.81     25.58 o 
  -5   2  12        3.45       -6.68     24.31 o 
  -4   2  12       64.83       66.41     33.27 o 
  -3   2  12      149.38      148.86     28.02 o 
  -2   2  12       15.00       -8.75     22.21 o 
  -1   2  12       31.73       48.58     25.70 o 
   0   2  12       26.47       34.86     25.67 o 
  -5   3  12       53.42       16.88     22.75 o 
  -4   3  12        4.36       15.27     23.62 o 
  -3   3  12      342.72      325.98     31.95 o 
  -2   3  12      500.88      558.86     37.98 o 
  -1   3  12     1472.20     1613.49    109.25 o 
  -5   4  12       88.22      102.84     26.15 o 
  -4   4  12        0.71      -22.49     22.49 o 
  -3   4  12       12.60      -10.53     23.20 o 
  -2   4  12        7.61       -4.13     41.41 o 
  -1   4  12      475.59      513.33     38.61 o 
  -4   5  12      192.91      215.05     28.98 o 
  -3   5  12      282.93      245.87     30.88 o 
  -2   5  12       16.05       -1.33     23.32 o 
  -1   5  12       12.16      -25.57     34.59 o 
  -3   6  12      206.95      260.52     31.26 o 
  -2   6  12        0.79       -2.86     32.83 o 
                                                 
